# Supplementary material for: EZH1 and EZH2 promote skeletal growth by repressing inhibitors of chondrocyte proliferation and hypertrophy
Source: Nat Commun. 2016 Nov 29;7:13685. doi: 10.1038/ncomms13685 (PMC5477487; doi:10.1038/ncomms13685)
Supplement: Supplementary Data 1 — Transcripts significantly up- or down-regulated in PZ of Ezh1/2 mice compared to wildtype. [file ncomms13685-s2.xlsx]

## Sheet: Supplementary Data 1
Column #	Transcript ID	gene_assignment	Gene Symbol	RefSeq	Fold-Change(KO vs. WT)	p-value(KO vs. WT)	Fold-Change(KO vs. WT) (Description)
10903	17268255	AK013940 // Igf2bp1 // insulin-like growth factor 2 mRNA binding protein 1 // 11 D|11 5	Igf2bp1	AK013940	3.37467	4.31676e-11	KO up vs WT
19571	17350639	AK133910 // Prdm6 // PR domain containing 6 // 18 D1|18 // 225518 /// AK135836 // Prdm6	Prdm6	AK133910	1.94346	1.12098e-08	KO up vs WT
26830	17422996	AK044405 // Plag1 // pleiomorphic adenoma gene 1 // 4 A1|4 // 56711 /// AK135759 // Pla	Plag1	AK044405	4.13893	2.56856e-08	KO up vs WT
10197	17260815	BC034136 // Meis1 // Meis homeobox 1 // 11 A3.1|11 11.11 cM // 17268 /// AK032947 // Me	Meis1	BC034136	2.20477	2.71098e-08	KO up vs WT
8615	17244608	AK032803 // Alx1 // ALX homeobox 1 // 10 D1|10 53.56 cM // 216285 /// AK047846 // Alx1	Alx1	AK032803	4.48449	5.88035e-08	KO up vs WT
39223	17544025	BC076625 // Fndc3c1 // fibronectin type III domain containing 3C1 // X D|X // 333564 //	Fndc3c1	BC076625	3.36882	1.08719e-07	KO up vs WT
6302	17221193	XR_140429 // Gm10567 // predicted gene 10567 // 1 A2|1 // 100038398 /// ENSMUST00000097	Gm10567	XR_140429	3.47761	1.79705e-07	KO up vs WT
21783	17372072	AK016033 // Hoxd8 // homeobox D8 // 2 D|2 44.13 cM // 15437 /// NM_008276 // Hoxd8 // h	Hoxd8	AK016033	2.58297	4.88312e-07	KO up vs WT
6958	17228667	AK084006 // Pappa2 // pappalysin 2 // 1 H1|1 // 23850 /// BC094560 // Pappa2 // pappaly	Pappa2	AK084006	3.07538	5.39191e-07	KO up vs WT
21432	17367978	AK146466 // Npdc1 // neural proliferation, differentiation and control 1 // 2 A3|2 // 1	Npdc1	AK146466	1.6695	7.15853e-07	KO up vs WT
13561	17292011	AK013900 // Tfap2a // transcription factor AP-2, alpha // 13 A5-B1|13 20.01 cM // 21418	Tfap2a	AK013900	2.00914	1.54535e-06	KO up vs WT
32618	17480620	AK007577 // Chrdl2 // chordin-like 2 // 7 E2|7 // 69121 /// AF338222 // Chrdl2 // chord	Chrdl2	AK007577	2.32141	1.69336e-06	KO up vs WT
36711	17519699	NM_001191044 // Ddx43 // DEAD (Asp-Glu-Ala-Asp) box polypeptide 43 // 9 E1|9 // 1000486	Ddx43	NM_001191044	3.21589	2.02659e-06	KO up vs WT
8616	17244620	ENSMUST00000170026 // Gm17028 // predicted gene 17028 // --- // ---	Gm17028	ENSMUST00000170026	2.02699	2.84367e-06	KO up vs WT
29974	17456308	AK032268 // Kcnd2 // potassium voltage-gated channel, Shal-related family, member 2 //	Kcnd2	AK032268	1.85517	2.90537e-06	KO up vs WT
24099	17395649	AK132721 // Tcfl5 // transcription factor-like 5 (basic helix-loop-helix) // 2 H4|2 //	Tcfl5	AK132721	1.33299	3.63383e-06	KO up vs WT
8058	17238910	---		---	-1.62081	3.73715e-06	KO down vs WT
17614	17331380	BC093483 // Epha3 // Eph receptor A3 // 16 C1.3|16 // 13837 /// AK041935 // Epha3 // Ep	Epha3	BC093483	2.31026	5.74317e-06	KO up vs WT
25059	17405285	AK043125 // Nbea // neurobeachin // 3 C|3 26.61 cM // 26422 /// NM_030595 // Nbea // ne	Nbea	AK043125	1.49265	7.5977e-06	KO up vs WT
5908	17217487	AK087547 // Rabif // RAB interacting factor // 1 E4|1 // 98710 /// AK133528 // Rabif //	Rabif	AK087547	-1.53238	8.46698e-06	KO down vs WT
5422	17211587	AK037206 // Dst // dystonin // 1 B|1 12.91 cM // 13518 /// AK039426 // Dst // dystonin	Dst	AK037206	1.72219	9.74417e-06	KO up vs WT
33437	17488370	AK077113 // BC089491 // cDNA sequence BC089491 // 7 A3|7 // 280621 /// BC089491 // BC08	BC089491	AK077113	1.57637	1.05716e-05	KO up vs WT
12405	17283155	BC158137 // Eml5 // echinoderm microtubule associated protein like 5 // 12 E|12 // 3196	Eml5	BC158137	1.43831	1.06372e-05	KO up vs WT
8256	17240621	AK041082 // Aim1 // absent in melanoma 1 // 10 B2|10 23.14 cM // 11630 /// AK088102 //	Aim1	AK041082	1.353	1.11295e-05	KO up vs WT
41076	17550424	NR_027920 // Msx1as // homeobox, msh-like 1 antisense // 5 20.21 cM // 93895	Msx1as	NR_027920	1.90174	1.12137e-05	KO up vs WT
31129	17466921	AK047180 // Jazf1 // JAZF zinc finger 1 // 6 B3|6 25.74 cM // 231986 /// BC048577 // Ja	Jazf1	AK047180	1.87069	1.28231e-05	KO up vs WT
31097	17466641	AK011689 // Igf2bp3 // insulin-like growth factor 2 mRNA binding protein 3 // 6 B2.3|6	Igf2bp3	AK011689	2.18774	1.3406e-05	KO up vs WT
27109	17425631	AK014693 // Svep1 // sushi, von Willebrand factor type A, EGF and pentraxin domain cont	Svep1	AK014693	1.6785	1.4548e-05	KO up vs WT
35121	17503884	AK035907 // Gnao1 // guanine nucleotide binding protein, alpha O // 8 C5|8 45.94 cM //	Gnao1	AK035907	1.58889	1.52266e-05	KO up vs WT
27242	17427155	AK144132 // Cdkn2b // cyclin-dependent kinase inhibitor 2B (p15, inhibits CDK4) // 4 C3	Cdkn2b	AK144132	1.32182	1.58914e-05	KO up vs WT
34541	17498208	AK029187 // Trpm5 // transient receptor potential cation channel, subfamily M, member 5	Trpm5	AK029187	1.46756	1.73559e-05	KO up vs WT
21633	17370478	ENSMUST00000151229 // Gm13507 // predicted gene 13507 // --- // --- /// ENSMUST00000129	Gm13507	ENSMUST00000151229	2.09658	1.80364e-05	KO up vs WT
6880	17227589	AK012930 // Lhx9 // LIM homeobox protein 9 // 1|1 G-H2 // 16876 /// AK013209 // Lhx9 //	Lhx9	AK012930	1.95575	1.95656e-05	KO up vs WT
37604	17529481	AK012723 // Tbx18 // T-box18 // 9 E3.2|9 47.06 cM // 76365 /// AK032660 // Tbx18 // T-b	Tbx18	AK012723	1.75654	2.01872e-05	KO up vs WT
17615	17331401	---		---	2.20602	2.1025e-05	KO up vs WT
41058	17550388	---		---	1.80506	2.13875e-05	KO up vs WT
22965	17384234	AK052017 // Pbx3 // pre B cell leukemia homeobox 3 // 2 B|2 22.84 cM // 18516 /// AK086	Pbx3	AK052017	1.59081	2.40925e-05	KO up vs WT
21252	17366800	NR_035411 // Mir669g // microRNA 669g // 2|2 8.22 cM // 100316802 /// ENSMUST0000011680	Mir669g	NR_035411	1.67316	2.87352e-05	KO up vs WT
21270	17366836	NR_035411 // Mir669g // microRNA 669g // 2|2 8.22 cM // 100316802 /// ENSMUST0000011680	Mir669g	NR_035411	1.67316	2.87352e-05	KO up vs WT
21260	17366816	---		---	2.31376	2.89756e-05	KO up vs WT
21278	17366852	---		---	2.31376	2.89756e-05	KO up vs WT
27567	17430373	AK010736 // Zbtb8a // zinc finger and BTB domain containing 8a // 4 D2.2|4 // 73680 ///	Zbtb8a	AK010736	1.41702	2.91566e-05	KO up vs WT
13008	17287555	AJ487852 // Unc5a // unc-5 homolog A (C. elegans) // 13 B1|13 // 107448 /// AK122575 //	Unc5a	AJ487852	1.46556	3.03735e-05	KO up vs WT
5984	17218363	NM_001204908 // Zfp648 // zinc finger protein 648 // 1 G3|1 // 100503355 /// ENSMUST000	Zfp648	NM_001204908	1.57019	3.19373e-05	KO up vs WT
25571	17410130	XM_001480045 // Gm4392 // predicted gene 4392 // 3 G2|3 // 100043364 /// AK032060 // An	Gm4392	XM_001480045	1.55412	3.26731e-05	KO up vs WT
30527	17460891	AK087922 // Fbln2 // fibulin 2 // 6 D|6 40.42 cM // 14115 /// AK159361 // Fbln2 // fibu	Fbln2	AK087922	1.6242	3.36028e-05	KO up vs WT
31124	17466894	BC100731 // Hoxa13 // homeobox A13 // 6 B3|6 25.41 cM // 15398 /// BC100732 // Hoxa13 /	Hoxa13	BC100731	1.35376	3.45139e-05	KO up vs WT
24134	17395985	AK044540 // Zfhx4 // zinc finger homeodomain 4 // 3 A1|3 // 80892 /// AK084213 // Zfhx4	Zfhx4	AK044540	2.46188	3.49824e-05	KO up vs WT
24315	17397827	AK042296 // Med12l // mediator of RNA polymerase II transcription, subunit 12 homolog (	Med12l	AK042296	1.44033	3.53441e-05	KO up vs WT
18028	17335383	AK146993 // Mapk13 // mitogen-activated protein kinase 13 // 17|17 A3-B // 26415 /// BC	Mapk13	AK146993	1.67773	3.66371e-05	KO up vs WT
13990	17296427	AK044406 // Isl1 // ISL1 transcription factor, LIM/homeodomain // 13 D2.3|13 // 16392 /	Isl1	AK044406	1.80708	3.71361e-05	KO up vs WT
23706	17391803	AK048367 // Adam33 // a disintegrin and metallopeptidase domain 33 // 2 F1|2 63.26 cM /	Adam33	AK048367	1.60815	4.08403e-05	KO up vs WT
36483	17517105	AK078100 // Il18 // interleukin 18 // 9 A5.3|9 27.75 cM // 16173 /// AY157834 // Il18 /	Il18	AK078100	-2.09251	4.22924e-05	KO down vs WT
8633	17244785	GU140005 // Otogl // otogelin-like // 10 D1|10 // 628870 /// NM_001177567 // Otogl // o	Otogl	GU140005	-2.34221	4.23404e-05	KO down vs WT
21354	17367295	BC056384 // Bmi1 // Bmi1 polycomb ring finger oncogene // 2 A3|2 12.9 cM // 12151 /// M	Bmi1	BC056384	1.94368	4.40946e-05	KO up vs WT
21248	17366792	---		---	2.48967	4.45277e-05	KO up vs WT
21776	17372035	AK077862 // Hoxd13 // homeobox D13 // 2 C3|2 44.13 cM // 15433 /// NM_008275 // Hoxd13	Hoxd13	AK077862	1.77624	4.65164e-05	KO up vs WT
38263	17535841	AK049319 // Plxna3 // plexin A3 // X B-C1|X 38.0 cM // 18846 /// BC093482 // Plxna3 //	Plxna3	AK049319	1.35688	4.77804e-05	KO up vs WT
18125	17336602	AK134357 // Pbx2 // pre B cell leukemia homeobox 2 // 17 B1|17 // 18515 /// AK141763 //	Pbx2	AK134357	1.47035	4.81123e-05	KO up vs WT
20781	17362256	AK031503 // Flrt1 // fibronectin leucine rich transmembrane protein 1 // 19 A|19 // 396	Flrt1	AK031503	1.44969	4.8223e-05	KO up vs WT
21246	17366788	NR_035411 // Mir669g // microRNA 669g // 2|2 8.22 cM // 100316802 /// ENSMUST0000011680	Mir669g	NR_035411	1.67233	4.96078e-05	KO up vs WT
21264	17366824	NR_035411 // Mir669g // microRNA 669g // 2|2 8.22 cM // 100316802 /// ENSMUST0000011680	Mir669g	NR_035411	1.67233	4.96078e-05	KO up vs WT
21289	17366874	NR_035410 // Mir669k // microRNA 669k // 2|2 8.22 cM // 100316663 /// ENSMUST0000017774	Mir669k	NR_035410	2.48126	5.06669e-05	KO up vs WT
31618	17471107	BC026778 // Plekhg6 // pleckstrin homology domain containing, family G (with RhoGef dom	Plekhg6	BC026778	1.30288	5.09132e-05	KO up vs WT
21210	17366687	AK052339 // Sfmbt2 // Scm-like with four mbt domains 2 // 2 A1|2 7.81 cM // 353282 ///	Sfmbt2	AK052339	2.04267	5.30306e-05	KO up vs WT
21990	17373680	AK035434 // Pamr1 // peptidase domain containing associated with muscle regeneration 1	Pamr1	AK035434	-2.11848	5.44859e-05	KO down vs WT
29373	17449560	---		---	-2.34191	5.49589e-05	KO down vs WT
5901	17217399	AK051475 // Chi3l1 // chitinase 3-like 1 // 1 E4|1 58.15 cM // 12654 /// AK155412 // Ch	Chi3l1	AK051475	2.95531	5.57508e-05	KO up vs WT
6303	17221197	XM_003688767 // Tcf24 // transcription factor 24 // 1 A2|1 // 100039596	Tcf24	XM_003688767	2.26682	5.6119e-05	KO up vs WT
29932	17455882	AK029737 // Ppp1r9a // protein phosphatase 1, regulatory (inhibitor) subunit 9A // 6 A1	Ppp1r9a	AK029737	1.61272	5.83865e-05	KO up vs WT
13221	17289422	AK132390 // Foxd1 // forkhead box D1 // 13 D1|13 51.96 cM // 15229 /// AK142034 // Foxd	Foxd1	AK132390	1.47084	5.8424e-05	KO up vs WT
6993	17229110	---		---	1.85807	6.02663e-05	KO up vs WT
14145	17298112	AK031512 // Wnt5a // wingless-related MMTV integration site 5A // 14 A3|14 16.8 cM // 2	Wnt5a	AK031512	1.70837	6.03656e-05	KO up vs WT
19099	17345740	BC023368 // Foxp4 // forkhead box P4 // 17 C|17 // 74123 /// AK004693 // Foxp4 // forkh	Foxp4	BC023368	1.48882	6.30458e-05	KO up vs WT
32385	17477946	AK052976 // Mamstr // MEF2 activating motif and SAP domain containing transcriptional r	Mamstr	AK052976	1.80004	6.42139e-05	KO up vs WT
31622	17471151	AK146843 // Kcna5 // potassium voltage-gated channel, shaker-related subfamily, member	Kcna5	AK146843	1.59335	6.83458e-05	KO up vs WT
11963	17279107	AK038816 // A230065H16Rik // RIKEN cDNA A230065H16 gene // 12 F1|12 // 380787 /// ENSMU	A230065H16Rik	AK038816	1.95971	6.94569e-05	KO up vs WT
21634	17370483	NR_029568 // Mir181a-2 // microRNA 181a-2 // 2|2 // 387176 /// ENSMUST00000083489 // Mi	Mir181a-2	NR_029568	1.98216	7.522e-05	KO up vs WT
29305	17449129	AK034289 // Epha5 // Eph receptor A5 // 5 E1|5 43.0 cM // 13839 /// AK049740 // Epha5 /	Epha5	AK034289	1.55655	7.90179e-05	KO up vs WT
8175	17239919	AK030879 // Lama2 // laminin, alpha 2 // 10 A4-B1|10 14.23 cM // 16773 /// AK042011 //	Lama2	AK030879	1.66941	8.14931e-05	KO up vs WT
21294	17366884	---		---	2.11097	8.20327e-05	KO up vs WT
15722	17312146	BC036963 // Bai1 // brain-specific angiogenesis inhibitor 1 // 15 D3|15 // 107831 /// A	Bai1	BC036963	2.2422	8.49888e-05	KO up vs WT
15490	17309457	BC060196 // Dzip1 // DAZ interacting protein 1 // 14 E4|14 // 66573 /// AK011093 // Dzi	Dzip1	BC060196	1.50951	8.76814e-05	KO up vs WT
21259	17366814	---		---	2.30011	8.77973e-05	KO up vs WT
21277	17366850	---		---	2.30011	8.77973e-05	KO up vs WT
16657	17322309	AK035706 // Hotair // HOX transcript antisense RNA (non-protein coding) // 15|15 58.01	Hotair	AK035706	1.45497	8.82706e-05	KO up vs WT
4290	17208713	---		---	-1.35859	9.27305e-05	KO down vs WT
34896	17501367	AK009484 // Nek1 // NIMA (never in mitosis gene a)-related expressed kinase 1 // 8 B3.1	Nek1	AK009484	-1.41979	9.46637e-05	KO down vs WT
17384	17329258	BC054552 // Igf2bp2 // insulin-like growth factor 2 mRNA binding protein 2 // 16 B1|16	Igf2bp2	BC054552	1.50981	9.71479e-05	KO up vs WT
6353	17221375	AK042412 // Eya1 // eyes absent 1 homolog (Drosophila) // 1 A3|1 4.31 cM // 14048 /// A	Eya1	AK042412	1.32935	9.85454e-05	KO up vs WT
30593	17461648	AK080321 // Ttll3 // tubulin tyrosine ligase-like family, member 3 // 6 E3|6 // 101100	Ttll3	AK080321	1.41466	0.000109408	KO up vs WT
29019	17446915	AK141335 // Ppm1g // protein phosphatase 1G (formerly 2C), magnesium-dependent, gamma i	Ppm1g	AK141335	-1.31773	0.000109622	KO down vs WT
24276	17397475	AK133292 // Mgst2 // microsomal glutathione S-transferase 2 // 3 C|3 // 211666 /// BC13	Mgst2	AK133292	-1.81473	0.000109791	KO down vs WT
25673	17411262	AK021356 // St6galnac3 // ST6 (alpha-N-acetyl-neuraminyl-2,3-beta-galactosyl-1,3)-N-ace	St6galnac3	AK021356	1.34237	0.000113533	KO up vs WT
27241	17427147	AK155307 // Cdkn2a // cyclin-dependent kinase inhibitor 2A // 4 C3-C6|4 42.15 cM // 125	Cdkn2a	AK155307	1.36449	0.000114193	KO up vs WT
21254	17366804	---		---	2.34777	0.000117286	KO up vs WT
21272	17366840	---		---	2.34777	0.000117286	KO up vs WT
9746	17256273	ENSMUST00000153599 // Gm11940 // predicted gene 11940 // --- // ---	Gm11940	ENSMUST00000153599	1.51346	0.000118836	KO up vs WT
28133	17437049	NR_027920 // Msx1as // homeobox, msh-like 1 antisense // 5 20.21 cM // 93895	Msx1as	NR_027920	1.94022	0.000119959	KO up vs WT
24752	17402181	AK137642 // F3 // coagulation factor III // 3 G1|3 52.94 cM // 14066 /// AK144872 // F3	F3	AK137642	1.4436	0.000125749	KO up vs WT
34418	17496947	AK038588 // Fgfr2 // fibroblast growth factor receptor 2 // 7 F3|7 // 14183 /// AK08181	Fgfr2	AK038588	1.98853	0.000137556	KO up vs WT
24704	17401673	BC099700 // Sort1 // sortilin 1 // 3 F3|3 // 20661 /// AK147442 // Sort1 // sortilin 1	Sort1	BC099700	2.35067	0.000145902	KO up vs WT
21242	17366780	---		---	1.85913	0.000147321	KO up vs WT
23170	17387305	AK019093 // Frzb // frizzled-related protein // 2 C3|2 48.13 cM // 20378 /// AK029941 /	Frzb	AK019093	2.209	0.000151206	KO up vs WT
22251	17376685	AK014170 // Plcb1 // phospholipase C, beta 1 // 2 F3|2 65.66 cM // 18795 /// AK040911 /	Plcb1	AK014170	2.16344	0.000156474	KO up vs WT
25169	17406241	NM_001277170 // Rbm46 // RNA binding motif protein 46 // 3 E3|3 // 633285 /// ENSMUST00	Rbm46	NM_001277170	1.93193	0.000158531	KO up vs WT
4745	17209637	---		---	-1.39161	0.000159025	KO down vs WT
13211	17289329	NM_001100458 // Fam169a // family with sequence similarity 169, member A // 13 D1|13 //	Fam169a	NM_001100458	1.40892	0.000162021	KO up vs WT
21231	17366758	NR_035410 // Mir669k // microRNA 669k // 2|2 8.22 cM // 100316663 /// ENSMUST0000017774	Mir669k	NR_035410	2.80535	0.000163713	KO up vs WT
21253	17366802	NR_035410 // Mir669k // microRNA 669k // 2|2 8.22 cM // 100316663 /// ENSMUST0000017774	Mir669k	NR_035410	2.80535	0.000163713	KO up vs WT
21271	17366838	NR_035410 // Mir669k // microRNA 669k // 2|2 8.22 cM // 100316663 /// ENSMUST0000017774	Mir669k	NR_035410	2.80535	0.000163713	KO up vs WT
29935	17455936	EF535989 // Dlx6 // distal-less homeobox 6 // 6 A1|6 2.83 cM // 13396 /// EF535990 // D	Dlx6	EF535989	1.49098	0.000165329	KO up vs WT
19625	17351196	AK156319 // Apcdd1 // adenomatosis polyposis coli down-regulated 1 // 18 E1|18 // 49450	Apcdd1	AK156319	1.71431	0.000169397	KO up vs WT
40377	17548771	XR_142356 // Gm19654 // predicted gene, 19654 // 9|9 55.61 cM // 100503358 /// AK051476	Gm19654	XR_142356	1.39524	0.000171369	KO up vs WT
710	17201417	---		---	1.4884	0.000177302	KO up vs WT
25573	17410204	AK018401 // Alpk1 // alpha-kinase 1 // 3|3 H1 // 71481 /// AK041315 // Alpk1 // alpha-k	Alpk1	AK018401	1.45091	0.000186074	KO up vs WT
36654	17519022	BC030452 // Myo1e // myosin IE // 9 D|9 39.41 cM // 71602 /// AK009155 // Myo1e // myos	Myo1e	BC030452	1.51921	0.000188115	KO up vs WT
13959	17296084	BC021521 // Zswim6 // zinc finger SWIM-type containing 6 // 13 D2.1|13 // 67263 /// BC0	Zswim6	BC021521	1.41216	0.000196011	KO up vs WT
4780	17209707	---		---	1.6577	0.00021249	KO up vs WT
32316	17477237	AB074296 // Klk8 // kallikrein related-peptidase 8 // 7 B4|7 28.26 cM // 259277 /// BC0	Klk8	AB074296	1.54915	0.00021311	KO up vs WT
23895	17393658	AK054490 // Samhd1 // SAM domain and HD domain, 1 // 2|2 H2 // 56045 /// AK078936 // Sa	Samhd1	AK054490	-1.34289	0.000213706	KO down vs WT
31468	17469446	AK035794 // Eif4e3 // eukaryotic translation initiation factor 4E member 3 // 6 D3|6 //	Eif4e3	AK035794	1.62586	0.000215672	KO up vs WT
35061	17503122	AK017088 // Cacna1a // calcium channel, voltage-dependent, P/Q type, alpha 1A subunit /	Cacna1a	AK017088	1.55308	0.000216239	KO up vs WT
21232	17366760	NR_035416 // Mir669j // microRNA 669j // 2|2 8.22 cM // 100316770 /// ENSMUST0000017902	Mir669j	NR_035416	2.63003	0.000217724	KO up vs WT
28973	17446434	NM_001134299 // Gm10220 // predicted gene 10220 // 5 B1|5 // 434689 /// BC119075 // Spe	Gm10220	NM_001134299	1.30573	0.000219779	KO up vs WT
8336	17241553	AK036458 // Mypn // myopalladin // 10 B4|10 // 68802 /// AK039718 // Mypn // myopalladi	Mypn	AK036458	-1.48346	0.000230688	KO down vs WT
34563	17498502	AK005352 // Ccnd1 // cyclin D1 // 7 F5|7 88.92 cM // 12443 /// AK017834 // Ccnd1 // cyc	Ccnd1	AK005352	1.66362	0.000237671	KO up vs WT
26255	17417107	AK048089 // 9130206I24Rik // RIKEN cDNA 9130206I24 gene // 4 D1|4 // 100040736 /// AK14	9130206I24Rik	AK048089	1.54666	0.000260349	KO up vs WT
16459	17319887	AK041590 // Scube1 // signal peptide, CUB domain, EGF-like 1 // 15 E1|15 // 64706 /// A	Scube1	AK041590	2.09237	0.000269002	KO up vs WT
26708	17421588	AK140175 // Fbxo2 // F-box protein 2 // 4 E2|4 78.68 cM // 230904 /// BC027053 // Fbxo2	Fbxo2	AK140175	1.55907	0.000274291	KO up vs WT
20638	17360501	AK018098 // Tcf7l2 // transcription factor 7 like 2, T cell specific, HMG box // 19 D2|	Tcf7l2	AK018098	1.46079	0.00027744	KO up vs WT
35239	17505313	D26046 // Zfhx3 // zinc finger homeobox 3 // 8|8 E1 // 11906 /// NM_007496 // Zfhx3 //	Zfhx3	D26046	1.5428	0.000278656	KO up vs WT
6596	17224211	AK004758 // Tns1 // tensin 1 // 1 C3|1 38.17 cM // 21961 /// AK137923 // Tns1 // tensin	Tns1	AK004758	1.47153	0.000282879	KO up vs WT
20763	17362028	AK045662 // Gm14964 // predicted gene 14964 // --- // 100008567 /// ENSMUST00000149574	Gm14964	AK045662	1.84916	0.000283241	KO up vs WT
10829	17267471	AK036583 // Ppm1e // protein phosphatase 1E (PP2C domain containing) // 11 C|11 // 3204	Ppm1e	AK036583	1.65979	0.000286224	KO up vs WT
28279	17438530	AK051766 // Lphn3 // latrophilin 3 // 5 D-E1|5 // 319387 /// AK052347 // Lphn3 // latro	Lphn3	AK051766	1.46865	0.000307654	KO up vs WT
13678	17293103	AK016588 // Gkap1 // G kinase anchoring protein 1 // 13 B1|13 30.97 cM // 56278 /// AK1	Gkap1	AK016588	1.64696	0.000316323	KO up vs WT
31123	17466887	BC052232 // Hoxa11 // homeobox A11 // 6 B3|6 25.4 cM // 15396 /// AK133481 // Hoxa11 //	Hoxa11	BC052232	1.4873	0.000321316	KO up vs WT
24040	17395039	---		---	1.35339	0.000325251	KO up vs WT
14946	17304353	AK032552 // Cacna1d // calcium channel, voltage-dependent, L type, alpha 1D subunit //	Cacna1d	AK032552	1.59334	0.000332608	KO up vs WT
6423	17222066	---		---	1.59613	0.000339476	KO up vs WT
22795	17382101	ENSMUST00000137186 // Gm13362 // predicted gene 13362 // --- // ---	Gm13362	ENSMUST00000137186	1.36259	0.000349778	KO up vs WT
25892	17413403	BC049896 // Npr2 // natriuretic peptide receptor 2 // 4 B1|4 23.05 cM // 230103 /// AK1	Npr2	BC049896	1.4374	0.000358437	KO up vs WT
21241	17366778	---		---	2.70615	0.000359163	KO up vs WT
6750	17226043	AK042257 // Bcl2 // B cell leukemia/lymphoma 2 // 1 E2.1|1 49.76 cM // 12043 /// AK0494	Bcl2	AK042257	1.44762	0.000368059	KO up vs WT
16135	17316443	NM_001195748 // Rgs22 // regulator of G-protein signalling 22 // 15 B3.1|15 // 626596 /	Rgs22	NM_001195748	1.30628	0.000385627	KO up vs WT
12524	17284108	NM_001033248 // Gm266 // predicted gene 266 // 12 F1|12 // 212539 /// BC145736 // Gm266	Gm266	NM_001033248	2.129	0.000391347	KO up vs WT
36626	17518616	AK010301 // Rbpms2 // RNA binding protein with multiple splicing 2 // 9 C|9 // 71973 //	Rbpms2	AK010301	1.37866	0.000395429	KO up vs WT
12270	17281853	AK014811 // 4930447C04Rik // RIKEN cDNA 4930447C04 gene // 12 C3|12 // 75801 /// AK0209	4930447C04Rik	AK014811	1.92356	0.000401096	KO up vs WT
27863	17433672	BC030453 // Fam213b // family with sequence similarity 213, member B // 4 E2|4 // 66469	Fam213b	BC030453	-1.52639	0.000407533	KO down vs WT
32263	17476866	AK041793 // Tshz3 // teashirt zinc finger family member 3 // 7 B2|7 // 243931 /// AK086	Tshz3	AK041793	1.36969	0.00040993	KO up vs WT
21782	17372066	AK134427 // Hoxd9 // homeobox D9 // 2 C3|2 44.13 cM // 15438 /// AK144746 // Hoxd9 // h	Hoxd9	AK134427	1.32456	0.000410759	KO up vs WT
29969	17456285	AK008067 // Naa38 // N(alpha)-acetyltransferase 38, NatC auxiliary subunit // 6 A2|6 //	Naa38	AK008067	-1.64271	0.000419505	KO down vs WT
22293	17377170	AK031463 // BC039771 // cDNA sequence BC039771 // 2 G1|2 // 408057 /// AK163679 // BC03	BC039771	AK031463	-1.40289	0.000447725	KO down vs WT
36839	17520976	AK220269 // Tmem108 // transmembrane protein 108 // 9 F1|9 // 81907 /// BC052085 // Tme	Tmem108	AK220269	1.95252	0.000470109	KO up vs WT
31602	17470890	AK154008 // Usp5 // ubiquitin specific peptidase 5 (isopeptidase T) // 6 F2|6 59.17 cM	Usp5	AK154008	-1.32108	0.000481966	KO down vs WT
24797	17402662	AK028246 // Lef1 // lymphoid enhancer binding factor 1 // 3 G3|3 60.78 cM // 16842 ///	Lef1	AK028246	2.54198	0.000488598	KO up vs WT
19513	17350078	NR_045177 // 2900055J20Rik // RIKEN cDNA 2900055J20 gene // 18 B3|18 // 73001 /// ENSMU	2900055J20Rik	NR_045177	2.4808	0.000488854	KO up vs WT
17633	17331518	BC147403 // Lipi // lipase, member I // 16 C3.1|16 // 320355 /// BC147404 // Lipi // li	Lipi	BC147403	1.48585	0.000491432	KO up vs WT
6953	17228588	AK007570 // Ralgps2 // Ral GEF with PH domain and SH3 binding motif 2 // 1 H1|1 // 7825	Ralgps2	AK007570	1.41257	0.000498254	KO up vs WT
10736	17266475	AK004593 // Tnfaip1 // tumor necrosis factor, alpha-induced protein 1 (endothelial) //	Tnfaip1	AK004593	-1.52829	0.000501152	KO down vs WT
31004	17465636	AK051614 // Plxna4 // plexin A4 // 6 B1|6 // 243743 /// AB073228 // Plxna4 // plexin A4	Plxna4	AK051614	1.50146	0.000515815	KO up vs WT
24302	17397740	AK032114 // Mab21l1 // mab-21-like 1 (C. elegans) // 3|3 E3-F1 // 17116 /// AK043552 //	Mab21l1	AK032114	1.38118	0.000519856	KO up vs WT
16401	17319339	AK004679 // Cbx6 // chromobox 6 // 15 E1|15 // 494448 /// AK006611 // Nptxr // neuronal	Cbx6	AK004679	1.30122	0.000523063	KO up vs WT
12173	17280913	AK047565 // Nova1 // neuro-oncological ventral antigen 1 // 12 B3|12 21.46 cM // 664883	Nova1	AK047565	1.53446	0.000537464	KO up vs WT
25118	17405703	AK164725 // Veph1 // ventricular zone expressed PH domain-containing 1 // 3 E1|3 // 727	Veph1	AK164725	-1.30886	0.000540022	KO down vs WT
19733	17352229	AK002426 // Cyb5 // cytochrome b-5 // 18 E4|18 57.53 cM // 109672 /// AK013210 // Cyb5	Cyb5	AK002426	-1.35885	0.000551259	KO down vs WT
35790	17510772	AK031539 // Hhip // Hedgehog-interacting protein // 8 C3|8 37.95 cM // 15245 /// AK0318	Hhip	AK031539	2.00215	0.000551792	KO up vs WT
21247	17366790	---		---	2.38166	0.00056251	KO up vs WT
21265	17366826	NR_035410 // Mir669k // microRNA 669k // 2|2 8.22 cM // 100316663 /// ENSMUST0000017774	Mir669k	NR_035410	2.38166	0.00056251	KO up vs WT
22899	17383486	AK018312 // 6530402F18Rik // RIKEN cDNA 6530402F18 gene // 2|2 // 76220 /// AK079298 //	6530402F18Rik	AK018312	1.43897	0.000563486	KO up vs WT
11947	17278884	NR_030263 // Mir541 // microRNA 541 // 12|12 // 723941 /// ENSMUST00000102097 // Mir541	Mir541	NR_030263	1.91163	0.000580528	KO up vs WT
11144	17270388	AF095155 // C1ql1 // complement component 1, q subcomponent-like 1 // 11|11 D // 23829	C1ql1	AF095155	1.71085	0.000594546	KO up vs WT
20402	17358274	AK004816 // Dock8 // dedicator of cytokinesis 8 // 19 B|19 // 76088 /// AK018051 // Doc	Dock8	AK004816	1.33287	0.000597717	KO up vs WT
20121	17356194	AK137396 // Clcf1 // cardiotrophin-like cytokine factor 1 // 19 A|19 // 56708 /// AK166	Clcf1	AK137396	1.32397	0.00061429	KO up vs WT
23019	17384717	AK141017 // Nr6a1 // nuclear receptor subfamily 6, group A, member 1 // 2 B|2 // 14536	Nr6a1	AK141017	1.41048	0.000624141	KO up vs WT
14269	17299313	ENSMUST00000161397 // Gm15562 // predicted gene 15562 // --- // ---	Gm15562	ENSMUST00000161397	1.82528	0.000624554	KO up vs WT
18186	17337142	AK131620 // H2-Q10 // histocompatibility 2, Q region locus 10 // 17 B1|17 18.68 cM // 1	H2-Q10	AK131620	1.44148	0.000629416	KO up vs WT
34539	17498193	ENSMUST00000131740 // Gm15024 // predicted gene 15024 // --- // --- /// ENSMUST00000165	Gm15024	ENSMUST00000131740	1.54608	0.000630586	KO up vs WT
1411	17202841	---		---	-1.6285	0.000639934	KO down vs WT
8057	17238908	---		---	-1.79243	0.000642836	KO down vs WT
26154	17415897	AK029114 // Raver2 // ribonucleoprotein, PTB-binding 2 // 4 C6|4 // 242570 /// AK039072	Raver2	AK029114	1.38053	0.000653142	KO up vs WT
39006	17542034	NM_001166658 // Cdr1 // cerebellar degeneration related antigen 1 // X A6|X 34.33 cM //	Cdr1	NM_001166658	2.33112	0.000657049	KO up vs WT
8034	17238862	---		---	-1.42246	0.000699541	KO down vs WT
3307	17206709	---		---	-1.6017	0.000740876	KO down vs WT
8025	17238844	---		---	-1.45063	0.000743237	KO down vs WT
10517	17264021	AK086284 // Cenpv // centromere protein V // 11 B2|11 // 73139 /// BC038868 // Cenpv //	Cenpv	AK086284	1.5414	0.000743878	KO up vs WT
21238	17366772	NR_037252 // Mir467a-3 // microRNA 467a-3 // 2|2 // 100124642 /// NR_037258 // Mir467a-	Mir467a-3	NR_037252	1.38342	0.000751308	KO up vs WT
21218	17366732	ENSMUST00000103771 // Mir669l // microRNA 669l // --- // ---	Mir669l	ENSMUST00000103771	2.25593	0.000758005	KO up vs WT
8111	17239435	AB183545 // Gpr126 // G protein-coupled receptor 126 // 10 A2|10 // 215798 /// BC080779	Gpr126	AB183545	2.15136	0.000773194	KO up vs WT
21228	17366752	NR_030564 // Mir466b-2 // microRNA 466b-2 // 2|2 // 100124442 /// ENSMUST00000180005 //	Mir466b-2	NR_030564	2.1071	0.000779001	KO up vs WT
21234	17366764	NR_030564 // Mir466b-2 // microRNA 466b-2 // 2|2 // 100124442 /// ENSMUST00000180005 //	Mir466b-2	NR_030564	2.1071	0.000779001	KO up vs WT
21769	17372013	NR_040623 // Gm13704 // predicted gene 13704 // 2 C3|2 // 329427 /// ENSMUST00000147420	Gm13704	NR_040623	1.36978	0.000784462	KO up vs WT
31793	17472955	AK046396 // Tmtc1 // transmembrane and tetratricopeptide repeat containing 1 // 6 G3|6	Tmtc1	AK046396	1.33831	0.000793072	KO up vs WT
15621	17311179	AK088399 // Fzd6 // frizzled homolog 6 (Drosophila) // 15 B3.1|15 15.22 cM // 14368 ///	Fzd6	AK088399	1.39612	0.000799491	KO up vs WT
8036	17238866	---		---	-1.45173	0.000814085	KO down vs WT
29092	17447610	AK077524 // Msx1 // homeobox, msh-like 1 // 5 B3|5 20.21 cM // 17701 /// AK078600 // Ms	Msx1	AK077524	1.30537	0.000823424	KO up vs WT
21239	17366774	ENSMUST00000180005 // mmu-mir-466c-1 // mmu-mir-466c-1 // --- // --- /// ENSMUST0000018	mmu-mir-466c-1	ENSMUST00000180005	2.24607	0.000846478	KO up vs WT
21244	17366784	ENSMUST00000180005 // mmu-mir-466c-1 // mmu-mir-466c-1 // --- // --- /// ENSMUST0000018	mmu-mir-466c-1	ENSMUST00000180005	2.24607	0.000846478	KO up vs WT
21262	17366820	ENSMUST00000180005 // mmu-mir-466c-1 // mmu-mir-466c-1 // --- // --- /// ENSMUST0000018	mmu-mir-466c-1	ENSMUST00000180005	2.24607	0.000846478	KO up vs WT
2216	17204483	---		---	-1.55677	0.00085286	KO down vs WT
38194	17535171	---		---	1.46334	0.00085803	KO up vs WT
29776	17454209	AK034037 // Gjc3 // gap junction protein, gamma 3 // 5 G2|5 // 118446 /// AK045577 // G	Gjc3	AK034037	-1.98115	0.000858032	KO down vs WT
40808	17549670	AK042080 // Mfn2 // mitofusin 2 // 4 E2|4 // 170731 /// AK146801 // Mfn2 // mitofusin 2	Mfn2	AK042080	-1.31833	0.000871287	KO down vs WT
12909	17286641	NM_023842 // Dsp // desmoplakin // 13 A3.3|13 // 109620 /// ENSMUST00000127906 // Dsp /	Dsp	NM_023842	1.33858	0.000880724	KO up vs WT
13547	17291874	AK003046 // Nrn1 // neuritin 1 // 13 A3.3|13 // 68404 /// AK161859 // Nrn1 // neuritin	Nrn1	AK003046	1.80971	0.000899834	KO up vs WT
4015	17208153	---		---	-1.83544	0.000913635	KO down vs WT
17551	17330918	AK030851 // Alcam // activated leukocyte cell adhesion molecule // 16 B5|16 // 11658 //	Alcam	AK030851	1.38389	0.00091995	KO up vs WT
16395	17319248	AK076777 // Dmc1 // DMC1 dosage suppressor of mck1 homolog, meiosis-specific homologous	Dmc1	AK076777	1.48436	0.000930385	KO up vs WT
36244	17515035	AK034516 // A230050P20Rik // RIKEN cDNA A230050P20 gene // 9 A3|9 // 319278 /// BC03151	A230050P20Rik	AK034516	1.6739	0.000943665	KO up vs WT
18820	17343088	DQ788983 // Mdga1 // MAM domain containing glycosylphosphatidylinositol anchor 1 // 17|	Mdga1	DQ788983	1.40456	0.000944682	KO up vs WT
13605	17292390	AK007980 // Wnk2 // WNK lysine deficient protein kinase 2 // 13 B1|13 25.07 cM // 75607	Wnk2	AK007980	1.77449	0.000948913	KO up vs WT
31031	17466003	AK143568 // Zc3hav1 // zinc finger CCCH type, antiviral 1 // 6 B1|6 17.72 cM // 78781 /	Zc3hav1	AK143568	1.52168	0.000953974	KO up vs WT
28846	17444933	AK087624 // Gm15408 // predicted gene 15408 // 5|5 89.16 cM // 100503307 /// NR_040429	Gm15408	AK087624	-1.3173	0.000954975	KO down vs WT
35672	17509682	AK131860 // BC030870 // cDNA sequence BC030870 // 8|8 // 407795 /// NR_033217 // BC0308	BC030870	AK131860	-1.78684	0.000980629	KO down vs WT
18745	17342249	AK043501 // Cacna1h // calcium channel, voltage-dependent, T type, alpha 1H subunit //	Cacna1h	AK043501	1.47478	0.000981654	KO up vs WT
6504	17223080	AB182244 // Hecw2 // HECT, C2 and WW domain containing E3 ubiquitin protein ligase 2 //	Hecw2	AB182244	1.32262	0.0009855	KO up vs WT
16567	17321336	AK029284 // Wnt10b // wingless related MMTV integration site 10b // 15 F1|15 54.65 cM /	Wnt10b	AK029284	1.30988	0.00100667	KO up vs WT
29931	17455878	AB091827 // Peg10 // paternally expressed 10 // 6 A1|6 1.81 cM // 170676 /// NM_130877	Peg10	AB091827	1.75154	0.00101455	KO up vs WT
18909	17343918	AK157954 // C4b // complement component 4B (Chido blood group) // 17 B1|17 18.29 cM //	C4b	AK157954	2.58051	0.00105996	KO up vs WT
21227	17366750	NR_037249 // Mir467a-2 // microRNA 467a-2 // 2|2 // 100124624 /// NR_037254 // Mir467a-	Mir467a-2	NR_037249	1.3973	0.00106891	KO up vs WT
21233	17366762	NR_037249 // Mir467a-2 // microRNA 467a-2 // 2|2 // 100124624 /// NR_037252 // Mir467a-	Mir467a-2	NR_037249	1.3973	0.00106891	KO up vs WT
21249	17366794	NR_037249 // Mir467a-2 // microRNA 467a-2 // 2|2 // 100124624 /// NR_037252 // Mir467a-	Mir467a-2	NR_037249	1.3973	0.00106891	KO up vs WT
21255	17366806	NR_037249 // Mir467a-2 // microRNA 467a-2 // 2|2 // 100124624 /// NR_037252 // Mir467a-	Mir467a-2	NR_037249	1.3973	0.00106891	KO up vs WT
21267	17366830	NR_037249 // Mir467a-2 // microRNA 467a-2 // 2|2 // 100124624 /// NR_037252 // Mir467a-	Mir467a-2	NR_037249	1.3973	0.00106891	KO up vs WT
21273	17366842	NR_037249 // Mir467a-2 // microRNA 467a-2 // 2|2 // 100124624 /// NR_037252 // Mir467a-	Mir467a-2	NR_037249	1.3973	0.00106891	KO up vs WT
21279	17366854	NR_037249 // Mir467a-2 // microRNA 467a-2 // 2|2 // 100124624 /// NR_037252 // Mir467a-	Mir467a-2	NR_037249	1.3973	0.00106891	KO up vs WT
21285	17366866	NR_037249 // Mir467a-2 // microRNA 467a-2 // 2|2 // 100124624 /// NR_037252 // Mir467a-	Mir467a-2	NR_037249	1.3973	0.00106891	KO up vs WT
2991	17206055	---		---	1.53891	0.00109501	KO up vs WT
35872	17511630	NR_033641 // 4933436C20Rik // RIKEN cDNA 4933436C20 gene // 8 C5|8 // 71296 /// ENSMUST	4933436C20Rik	NR_033641	1.30217	0.00112488	KO up vs WT
195	17200377	---		---	-1.46668	0.00113064	KO down vs WT
14144	17298090	AK032385 // Erc2 // ELKS/RAB6-interacting/CAST family member 2 // 14 A3|14 16.51 cM //	Erc2	AK032385	1.32565	0.00113429	KO up vs WT
15527	17309981	AK037454 // Fyb // FYN binding protein // 15 A1|15 // 23880 /// AK038225 // Fyb // FYN	Fyb	AK037454	-1.36252	0.00113751	KO down vs WT
19539	17350295	AK044430 // A930012L18Rik // RIKEN cDNA A930012L18 gene // 18 B3|18 // 626275	A930012L18Rik	AK044430	1.65374	0.00115236	KO up vs WT
21583	17370076	AK138624 // C79798 // expressed sequence C79798 // --- // 96990 /// ENSMUST00000131588	C79798	AK138624	1.87548	0.00116086	KO up vs WT
2022	17204091	---		---	-1.80571	0.00116271	KO down vs WT
27893	17433977	BC064021 // Agrn // agrin // 4 E2|4 88.55 cM // 11603 /// AK147577 // Agrn // agrin //	Agrn	BC064021	1.31597	0.00118588	KO up vs WT
37516	17528554	ENSMUST00000131093 // Gm16144 // predicted gene 16144 // --- // ---	Gm16144	ENSMUST00000131093	-1.60762	0.00119851	KO down vs WT
8037	17238868	---		---	-1.39505	0.00123115	KO down vs WT
35824	17511124	ENSMUST00000127527 // Gm16183 // predicted gene 16183 // --- // ---	Gm16183	ENSMUST00000127527	1.4324	0.00124131	KO up vs WT
21243	17366782	NR_037252 // Mir467a-3 // microRNA 467a-3 // 2|2 // 100124642 /// NR_037258 // Mir467a-	Mir467a-3	NR_037252	1.40895	0.00124174	KO up vs WT
21261	17366818	NR_037252 // Mir467a-3 // microRNA 467a-3 // 2|2 // 100124642 /// NR_037258 // Mir467a-	Mir467a-3	NR_037252	1.40895	0.00124174	KO up vs WT
21291	17366878	NR_037252 // Mir467a-3 // microRNA 467a-3 // 2|2 // 100124642 /// NR_037258 // Mir467a-	Mir467a-3	NR_037252	1.40895	0.00124174	KO up vs WT
8039	17238872	---		---	-1.40646	0.00127148	KO down vs WT
9806	17256924	AK038411 // Asb16 // ankyrin repeat and SOCS box-containing 16 // 11 D|11 // 217217 ///	Asb16	AK038411	-1.35685	0.00127626	KO down vs WT
31082	17466507	AK088575 // Ezh2 // enhancer of zeste homolog 2 (Drosophila) // 6 B|6 22.92 cM // 14056	Ezh2	AK088575	-1.55061	0.00127752	KO down vs WT
29764	17454082	AK142615 // Pcolce // procollagen C-endopeptidase enhancer protein // 5 G2|5 76.59 cM /	Pcolce	AK142615	1.34113	0.00128255	KO up vs WT
40138	17548256	---		---	1.51355	0.00130975	KO up vs WT
15914	17314190	AB231013 // Shank3 // SH3/ankyrin domain gene 3 // 15 E3|15 // 58234 /// NM_021423 // S	Shank3	AB231013	1.3062	0.00133915	KO up vs WT
22898	17383467	AB052336 // Ntng2 // netrin G2 // 2 B|2 19.57 cM // 171171 /// AB052337 // Ntng2 // net	Ntng2	AB052336	1.39502	0.00133953	KO up vs WT
41087	17550446	EU434919 // Rian // RNA imprinted and accumulated in nucleus // 12 F1|12 60.41 cM // 75	Rian	EU434919	1.30491	0.00135153	KO up vs WT
26466	17419131	AK012212 // Col16a1 // collagen, type XVI, alpha 1 // 4 D2.2|4 // 107581 /// AK031163 /	Col16a1	AK012212	1.31409	0.00136938	KO up vs WT
38422	17537241	AK016644 // 4933403O08Rik // RIKEN cDNA 4933403O08 gene // X E1|X // 71030 /// NM_00117	4933403O08Rik	AK016644	1.58887	0.00137961	KO up vs WT
21212	17366718	---		---	3.00582	0.00138783	KO up vs WT
31036	17466060	AK053205 // Parp12 // poly (ADP-ribose) polymerase family, member 12 // 6 B1|6 // 24377	Parp12	AK053205	1.45232	0.00138874	KO up vs WT
25175	17406275	---		---	1.55867	0.00139563	KO up vs WT
30406	17459889	---		---	1.34204	0.00140269	KO up vs WT
3313	17206721	---		---	-1.54919	0.00141112	KO down vs WT
11885	17278715	AK032566 // Rian // RNA imprinted and accumulated in nucleus // 12 F1|12 60.41 cM // 75	Rian	AK032566	1.41408	0.00141505	KO up vs WT
8338	17241579	---		---	-1.37833	0.00143517	KO down vs WT
34754	17500301	AF378759 // Gpr124 // G protein-coupled receptor 124 // 8|8 A3 // 78560 /// BC138451 //	Gpr124	AF378759	1.449	0.00146578	KO up vs WT
10633	17265470	AK018106 // 6330403K07Rik // RIKEN cDNA 6330403K07 gene // 11 B4|11 // 103712 /// AK083	6330403K07Rik	AK018106	1.47459	0.00147091	KO up vs WT
37857	17532433	---		---	1.45639	0.00152926	KO up vs WT
7724	17236100	---		---	1.35129	0.00155009	KO up vs WT
40944	17549958	---		---	1.35129	0.00155009	KO up vs WT
8040	17238874	---		---	-1.51605	0.00158003	KO down vs WT
15335	17308257	AK029703 // Sorbs3 // sorbin and SH3 domain containing 3 // 14 D2|14 36.27 cM // 20410	Sorbs3	AK029703	-1.47598	0.00161264	KO down vs WT
25554	17409963	AK151930 // Fnbp1l // formin binding protein 1-like // 3 G1|3 // 214459 /// AK152002 //	Fnbp1l	AK151930	1.62926	0.00164938	KO up vs WT
33410	17488032	AK033237 // Axl // AXL receptor tyrosine kinase // 7 A3-B1|7 14.02 cM // 26362 /// AK15	Axl	AK033237	1.37194	0.00167476	KO up vs WT
20023	17355251	AK016077 // 4930549G23Rik // RIKEN cDNA 4930549G23 gene // 18|18 // 75286 /// NR_045376	4930549G23Rik	AK016077	-1.34207	0.00174125	KO down vs WT
9639	17255210	AK142667 // Tob1 // transducer of ErbB-2.1 // 11|11 C // 22057 /// BC082588 // Tob1 //	Tob1	AK142667	-1.46501	0.00178375	KO down vs WT
14559	17300672	AK159078 // Nfatc4 // nuclear factor of activated T cells, cytoplasmic, calcineurin dep	Nfatc4	AK159078	1.37209	0.00178597	KO up vs WT
3284	17206659	---		---	-1.74579	0.0017944	KO down vs WT
28820	17444730	AK044481 // Wasf3 // WAS protein family, member 3 // 5 G3|5 // 245880 /// AF454703 // W	Wasf3	AK044481	1.41332	0.00179949	KO up vs WT
7201	17231186	---		---	2.00296	0.0018142	KO up vs WT
16711	17322700	AK134833 // Rbfox1 // RNA binding protein, fox-1 homolog (C. elegans) 1 // 16 A1|16 3.3	Rbfox1	AK134833	1.4962	0.0018193	KO up vs WT
21290	17366876	---		---	1.77589	0.00182033	KO up vs WT
37690	17530311	AK039631 // Tmem108 // transmembrane protein 108 // 9 F1|9 // 81907 /// AK220269 // Tme	Tmem108	AK039631	1.54663	0.00183419	KO up vs WT
34774	17500453	AK008726 // Tex15 // testis expressed gene 15 // 8 A4|8 // 104271 /// AK143304 // Tex15	Tex15	AK008726	1.3955	0.00184321	KO up vs WT
21843	17372644	AK086962 // Slc43a3 // solute carrier family 43, member 3 // 2 E1|2 // 58207 /// AF1886	Slc43a3	AK086962	-1.37432	0.00184873	KO down vs WT
4122	17208375	---		---	1.53156	0.00186909	KO up vs WT
7024	17229391	AK051894 // Uck2 // uridine-cytidine kinase 2 // 1 H2.3|1 // 80914 /// AK053745 // Uck2	Uck2	AK051894	-1.40322	0.00188491	KO down vs WT
19920	17354189	AK054528 // Mcc // mutated in colorectal cancers // 18 B3|18 23.74 cM // 328949 /// AK0	Mcc	AK054528	1.37299	0.00189123	KO up vs WT
25230	17406760	AK035918 // Sema4a // sema domain, immunoglobulin domain (Ig), transmembrane domain (TM	Sema4a	AK035918	1.32266	0.00189764	KO up vs WT
25965	17414212	AK038893 // Fsd1l // fibronectin type III and SPRY domain containing 1-like // 4 B2|4 /	Fsd1l	AK038893	1.35701	0.00190237	KO up vs WT
40775	17549604	XM_003689183 // LOC100504917 // zinc finger protein 420-like // --- // 100504917	LOC100504917	XM_003689183	1.30091	0.00190604	KO up vs WT
34731	17500068	AK081052 // Sfrp1 // secreted frizzled-related protein 1 // 8 A2|8 11.48 cM // 20377 //	Sfrp1	AK081052	1.45449	0.00193384	KO up vs WT
38420	17537224	XM_003945607 // LOC101055746 // uncharacterized LOC101055746 // --- // 101055746 /// EN	LOC101055746	XM_003945607	1.84024	0.0020261	KO up vs WT
12725	17285386	AK012119 // Psma2 // proteasome (prosome, macropain) subunit, alpha type 2 // 13 A1|13	Psma2	AK012119	-1.40125	0.00203922	KO down vs WT
9723	17255949	AK141563 // Ppp1r1b // protein phosphatase 1, regulatory (inhibitor) subunit 1B // 11 D	Ppp1r1b	AK141563	1.36214	0.00203959	KO up vs WT
13245	17289602	AK030315 // Adamts6 // a disintegrin-like and metallopeptidase (reprolysin type) with t	Adamts6	AK030315	1.73497	0.00210576	KO up vs WT
21257	17366810	NR_037259 // Mir669a-8 // microRNA 669a-8 // 2|2 8.22 cM // 100526489 /// NR_037268 //	Mir669a-8	NR_037259	2.19798	0.00211806	KO up vs WT
21275	17366846	NR_037259 // Mir669a-8 // microRNA 669a-8 // 2|2 8.22 cM // 100526489 /// NR_037268 //	Mir669a-8	NR_037259	2.19798	0.00211806	KO up vs WT
30910	17464698	AK032180 // Dlx6as1 // Dlx6 antisense RNA 1 // 6 A1|6 2.68 cM // 320038 /// AK032537 //	Dlx6as1	AK032180	1.35608	0.00213956	KO up vs WT
33394	17487833	AK134550 // Grik5 // glutamate receptor, ionotropic, kainate 5 (gamma 2) // 7 A3|7 13.7	Grik5	AK134550	1.31531	0.00217217	KO up vs WT
23969	17394297	AK148330 // Pltp // phospholipid transfer protein // 2 H3|2 85.27 cM // 18830 /// AK149	Pltp	AK148330	1.71862	0.00217263	KO up vs WT
21223	17366742	ENSMUST00000103900 // mmu-mir-466b-1 // mmu-mir-466b-1 // --- // --- /// ENSMUST0000010	mmu-mir-466b-1	ENSMUST00000103900	1.95831	0.00217997	KO up vs WT
21250	17366796	ENSMUST00000103900 // mmu-mir-466b-1 // mmu-mir-466b-1 // --- // --- /// ENSMUST0000010	mmu-mir-466b-1	ENSMUST00000103900	1.95831	0.00217997	KO up vs WT
21256	17366808	ENSMUST00000103900 // mmu-mir-466b-1 // mmu-mir-466b-1 // --- // --- /// ENSMUST0000010	mmu-mir-466b-1	ENSMUST00000103900	1.95831	0.00217997	KO up vs WT
21268	17366832	ENSMUST00000103900 // mmu-mir-466b-1 // mmu-mir-466b-1 // --- // --- /// ENSMUST0000010	mmu-mir-466b-1	ENSMUST00000103900	1.95831	0.00217997	KO up vs WT
21274	17366844	ENSMUST00000103900 // mmu-mir-466b-1 // mmu-mir-466b-1 // --- // --- /// ENSMUST0000010	mmu-mir-466b-1	ENSMUST00000103900	1.95831	0.00217997	KO up vs WT
21286	17366868	ENSMUST00000103900 // mmu-mir-466b-1 // mmu-mir-466b-1 // --- // --- /// ENSMUST0000010	mmu-mir-466b-1	ENSMUST00000103900	1.95831	0.00217997	KO up vs WT
32387	17477968	AK013465 // Car11 // carbonic anhydrase 11 // 7|7 B2 // 12348 /// AK140073 // Car11 //	Car11	AK013465	1.46916	0.00221595	KO up vs WT
13749	17293675	AK041155 // Cdc14b // CDC14 cell division cycle 14B // 13 B3|13 // 218294 /// AK044332	Cdc14b	AK041155	1.52063	0.00223671	KO up vs WT
21280	17366856	NR_030564 // Mir466b-2 // microRNA 466b-2 // 2|2 // 100124442 /// ENSMUST00000103778 //	Mir466b-2	NR_030564	1.50324	0.00223881	KO up vs WT
5228	17210617	---		---	-2.00877	0.0022859	KO down vs WT
18195	17337221	ENSMUST00000135203 // Gm4577 // predicted gene 4577 // --- // ---	Gm4577	ENSMUST00000135203	-1.40597	0.00231816	KO down vs WT
5652	17214622	BC066086 // Slc4a3 // solute carrier family 4 (anion exchanger), member 3 // 1 C4|1 39.	Slc4a3	BC066086	1.35546	0.00232023	KO up vs WT
6950	17228544	AK052299 // Soat1 // sterol O-acyltransferase 1 // 1 G3|1 67.71 cM // 20652 /// AK05414	Soat1	AK052299	-1.48152	0.00232935	KO down vs WT
27194	17426784	AK010086 // 2310067E19Rik // RIKEN cDNA 2310067E19 gene // 4 C3|4 // 76455 /// BC066147	2310067E19Rik	AK010086	1.3359	0.00235436	KO up vs WT
9783	17256632	AK008047 // Wnk4 // WNK lysine deficient protein kinase 4 // 11 D|11 // 69847 /// AK156	Wnk4	AK008047	1.37281	0.00238479	KO up vs WT
9682	17255543	AK078566 // Gm53 // predicted gene 53 // 11 D|11 // 193022 /// NR_037977 // Gm53 // pre	Gm53	AK078566	1.407	0.00246606	KO up vs WT
37477	17528111	AK041743 // Smad3 // SMAD family member 3 // 9 D|9 // 17127 /// AK048626 // Smad3 // SM	Smad3	AK041743	1.40851	0.00252414	KO up vs WT
2474	17205005	---		---	-1.86203	0.00258875	KO down vs WT
12276	17281908	BC119224 // Tmem30b // transmembrane protein 30B // 12 C3|12 // 238257 /// BC119226 //	Tmem30b	BC119224	1.30018	0.00260518	KO up vs WT
7027	17229417	AK037006 // Pbx1 // pre B cell leukemia homeobox 1 // 1 H2.3|1 75.95 cM // 18514 /// AK	Pbx1	AK037006	1.33507	0.00265782	KO up vs WT
24275	17397467	AK017144 // 5031434O11Rik // RIKEN cDNA 5031434O11 gene // 3 C|3 // 100039684 /// AK048	5031434O11Rik	AK017144	1.43333	0.00268121	KO up vs WT
20958	17363903	AK040353 // Prkg1 // protein kinase, cGMP-dependent, type I // 19|19 C2 // 19091 /// AK	Prkg1	AK040353	1.93036	0.00270623	KO up vs WT
2957	17205985	---		---	1.57374	0.00276462	KO up vs WT
5459	17212087	BC109166 // Npas2 // neuronal PAS domain protein 2 // 1 B|1 17.98 cM // 18143 /// U7796	Npas2	BC109166	-1.38785	0.00277372	KO down vs WT
12674	17284702	AK140057 // Gm10421 // predicted gene 10421 // --- // 100038689 /// NR_033538 // Gm1042	Gm10421	AK140057	1.36642	0.00278988	KO up vs WT
20461	17358905	AK035511 // Hectd2 // HECT domain containing 2 // 19 C2|19 // 226098 /// AK142777 // He	Hectd2	AK035511	1.54288	0.0028092	KO up vs WT
38134	17534691	ENSMUST00000141697 // Gm14582 // predicted gene 14582 // --- // ---	Gm14582	ENSMUST00000141697	1.46103	0.00281413	KO up vs WT
21283	17366862	---		---	2.69651	0.00281712	KO up vs WT
16246	17317472	AK018537 // Gsdmc4 // gasdermin C4 // 15 D1|15 // 74548 /// AK163061 // Gsdmc4 // gasde	Gsdmc4	AK018537	1.30204	0.00284487	KO up vs WT
8028	17238850	---		---	-1.43015	0.00288491	KO down vs WT
12263	17281783	ENSMUST00000132822 // 4930474H06Rik // RIKEN cDNA 4930474H06 gene // --- // ---	4930474H06Rik	ENSMUST00000132822	1.43482	0.00292655	KO up vs WT
4725	17209597	---		---	-1.60217	0.00292672	KO down vs WT
17427	17329759	AK135046 // Apod // apolipoprotein D // 16 B2|16 21.41 cM // 11815 /// AK157917 // Apod	Apod	AK135046	2.15484	0.00297772	KO up vs WT
41073	17550418	EU616813 // Mirg // miRNA containing gene // 12 F1|12 // 100040724	Mirg	EU616813	1.49557	0.00298177	KO up vs WT
21292	17366880	NR_030565 // Mir466b-3 // microRNA 466b-3 // 2|2 // 100124474 /// ENSMUST00000103900 //	Mir466b-3	NR_030565	1.69292	0.00299126	KO up vs WT
31343	17468298	AK089936 // Exoc6b // exocyst complex component 6B // 6|6 D1 // 75914 /// AK090104 // E	Exoc6b	AK089936	1.34198	0.00299696	KO up vs WT
30189	17458150	AK045736 // Zfp956 // zinc finger protein 956 // 6 B2.3|6 // 101197 /// AK133549 // Zfp	Zfp956	AK045736	1.40093	0.00300386	KO up vs WT
10830	17267482	---		---	1.70325	0.00300486	KO up vs WT
6178	17219997	AB355846 // Kif26b // kinesin family member 26B // 1 H4|1 83.16 cM // 269152 /// BC0563	Kif26b	AB355846	1.34367	0.00308464	KO up vs WT
34983	17502295	BC027234 // Jak3 // Janus kinase 3 // 8 B3.3|8 34.43 cM // 16453 /// AK038268 // Jak3 /	Jak3	BC027234	1.54993	0.00310683	KO up vs WT
795	17201589	---		---	2.00407	0.00323234	KO up vs WT
11909	17278793	---		---	1.49431	0.00324316	KO up vs WT
40882	17549820	AK135046 // Apod // apolipoprotein D // 16 B2|16 21.41 cM // 11815 /// AK160729 // Apod	Apod	AK135046	2.03918	0.00325969	KO up vs WT
21229	17366754	NR_037259 // Mir669a-8 // microRNA 669a-8 // 2|2 8.22 cM // 100526489 /// NR_037268 //	Mir669a-8	NR_037259	2.02998	0.00326942	KO up vs WT
21235	17366766	NR_037259 // Mir669a-8 // microRNA 669a-8 // 2|2 8.22 cM // 100526489 /// NR_037268 //	Mir669a-8	NR_037259	2.02998	0.00326942	KO up vs WT
21240	17366776	NR_037259 // Mir669a-8 // microRNA 669a-8 // 2|2 8.22 cM // 100526489 /// NR_037268 //	Mir669a-8	NR_037259	2.02998	0.00326942	KO up vs WT
21245	17366786	NR_037259 // Mir669a-8 // microRNA 669a-8 // 2|2 8.22 cM // 100526489 /// NR_037268 //	Mir669a-8	NR_037259	2.02998	0.00326942	KO up vs WT
21251	17366798	NR_037259 // Mir669a-8 // microRNA 669a-8 // 2|2 8.22 cM // 100526489 /// NR_037268 //	Mir669a-8	NR_037259	2.02998	0.00326942	KO up vs WT
21263	17366822	NR_037259 // Mir669a-8 // microRNA 669a-8 // 2|2 8.22 cM // 100526489 /// NR_037268 //	Mir669a-8	NR_037259	2.02998	0.00326942	KO up vs WT
21269	17366834	NR_037259 // Mir669a-8 // microRNA 669a-8 // 2|2 8.22 cM // 100526489 /// NR_037268 //	Mir669a-8	NR_037259	2.02998	0.00326942	KO up vs WT
21281	17366858	NR_030471 // Mir669a-3 // microRNA 669a-3 // 2|2 // 735272 /// ENSMUST00000102074 // Mi	Mir669a-3	NR_030471	2.02998	0.00326942	KO up vs WT
21287	17366870	NR_037259 // Mir669a-8 // microRNA 669a-8 // 2|2 8.22 cM // 100526489 /// NR_037268 //	Mir669a-8	NR_037259	2.02998	0.00326942	KO up vs WT
21293	17366882	NR_037259 // Mir669a-8 // microRNA 669a-8 // 2|2 8.22 cM // 100526489 /// NR_037268 //	Mir669a-8	NR_037259	2.02998	0.00326942	KO up vs WT
21304	17366908	NR_037259 // Mir669a-8 // microRNA 669a-8 // 2|2 8.22 cM // 100526489 /// NR_037268 //	Mir669a-8	NR_037259	2.02998	0.00326942	KO up vs WT
21310	17366920	NR_037259 // Mir669a-8 // microRNA 669a-8 // 2|2 8.22 cM // 100526489 /// NR_037268 //	Mir669a-8	NR_037259	2.02998	0.00326942	KO up vs WT
29036	17447081	AK009820 // Spon2 // spondin 2, extracellular matrix protein // 5 B1|5 // 100689 /// AK	Spon2	AK009820	-1.42162	0.00330832	KO down vs WT
40883	17549822	AK135046 // Apod // apolipoprotein D // 16 B2|16 21.41 cM // 11815 /// AK160729 // Apod	Apod	AK135046	2.08931	0.00330891	KO up vs WT
27682	17431624	U72207 // Epha8 // Eph receptor A8 // 4 D3|4 // 13842 /// NM_007939 // Epha8 // Eph rec	Epha8	U72207	1.32127	0.00333934	KO up vs WT
8663	17245152	AK045783 // Rab3ip // RAB3A interacting protein // 10 D2|10 64.96 cM // 216363 /// AK15	Rab3ip	AK045783	1.32943	0.00335831	KO up vs WT
15707	17312054	AK014353 // Khdrbs3 // KH domain containing, RNA binding, signal transduction associate	Khdrbs3	AK014353	1.72136	0.00339159	KO up vs WT
40323	17548656	AK003477 // Taf5l // TAF5-like RNA polymerase II, p300/CBP-associated factor (PCAF)-ass	Taf5l	AK003477	-1.44774	0.00339326	KO down vs WT
36649	17518962	AK012563 // Anxa2 // annexin A2 // 9 C|9 38.58 cM // 12306 /// AK088645 // Anxa2 // ann	Anxa2	AK012563	-1.46834	0.00341357	KO down vs WT
30442	17460252	---		---	1.50938	0.00342057	KO up vs WT
22779	17381940	AK004645 // Nebl // nebulette // 2|2 A2 // 74103 /// AK052897 // Nebl // nebulette // 2	Nebl	AK004645	-1.3391	0.00349485	KO down vs WT
27599	17430729	AK019923 // Epb4.1 // erythrocyte protein band 4.1 // 4 D2.3|4 64.54 cM // 269587 /// A	Epb4.1	AK019923	1.41201	0.00353207	KO up vs WT
38018	17533746	AK086334 // Agtr2 // angiotensin II receptor, type 2 // X A2|X 16.71 cM // 11609 /// AK	Agtr2	AK086334	-1.45779	0.00357846	KO down vs WT
9727	17255999	BC046553 // Erbb2 // v-erb-b2 erythroblastic leukemia viral oncogene homolog 2, neuro/g	Erbb2	BC046553	1.42684	0.00360852	KO up vs WT
8053	17238900	---		---	-1.48743	0.0036185	KO down vs WT
2087	17204221	---		---	-2.46971	0.00362278	KO down vs WT
17853	17333729	NR_029539 // Mir125a // microRNA 125a // 17|17 // 387235 /// ENSMUST00000133912 // Ncrn	Mir125a	NR_029539	1.32893	0.00364514	KO up vs WT
17497	17330410	AK018057 // Arhgap31 // Rho GTPase activating protein 31 // 16|16 B4 // 12549 /// AK045	Arhgap31	AK018057	-1.39314	0.00366227	KO down vs WT
23136	17386569	AK032630 // Chn1 // chimerin (chimaerin) 1 // 2 C3|2 // 108699 /// AK049943 // Chn1 //	Chn1	AK032630	1.38426	0.00367311	KO up vs WT
19330	17348320	AK142556 // Greb1l // growth regulation by estrogen in breast cancer-like // 18 A1|18 /	Greb1l	AK142556	1.494	0.00367852	KO up vs WT
16010	17315272	BC036265 // Tenc1 // tensin like C1 domain-containing phosphatase // 15 F3|15 57.29 cM	Tenc1	BC036265	1.34884	0.00368716	KO up vs WT
3782	17207683	---		---	-1.51482	0.0037904	KO down vs WT
708	17201413	---		---	1.53639	0.00384229	KO up vs WT
11959	17279054	AK077445 // Rcor1 // REST corepressor 1 // 12 F1|12 60.93 cM // 217864 /// AK133352 //	Rcor1	AK077445	-1.38558	0.00386852	KO down vs WT
14121	17297750	AK028349 // Ppif // peptidylprolyl isomerase F (cyclophilin F) // 14 A3|14 // 105675 //	Ppif	AK028349	-1.44865	0.00393104	KO down vs WT
15397	17308734	AK003999 // Gtf2f2 // general transcription factor IIF, polypeptide 2 // 14 D3|14 // 68	Gtf2f2	AK003999	-1.38439	0.00400981	KO down vs WT
36854	17521143	AK020492 // Wdr82 // WD repeat domain containing 82 // 9 F1|9 // 77305 /// AK172474 //	Wdr82	AK020492	-1.3944	0.00401808	KO down vs WT
13143	17288699	AK140906 // Ell2 // elongation factor RNA polymerase II 2 // 13 C1|13 // 192657 /// AK1	Ell2	AK140906	-1.37299	0.00406603	KO down vs WT
24316	17397875	AK041582 // Gpr171 // G protein-coupled receptor 171 // 3 D|3 // 229323 /// AK079674 //	Gpr171	AK041582	1.4368	0.00408386	KO up vs WT
2224	17204499	---		---	-1.45838	0.00408689	KO down vs WT
39046	17542194	AK079258 // Gabre // gamma-aminobutyric acid (GABA) A receptor, subunit epsilon // X A7	Gabre	AK079258	1.34919	0.0041253	KO up vs WT
13006	17287536	AK008761 // Tspan17 // tetraspanin 17 // 13|13 B2 // 74257 /// AK166272 // Tspan17 // t	Tspan17	AK008761	-1.35022	0.00413733	KO down vs WT
16	17200013	---		---	-1.52489	0.00416687	KO down vs WT
29097	17447672	AK004644 // Wdr1 // WD repeat domain 1 // 5 B3|5 20.63 cM // 22388 /// AK004858 // Wdr1	Wdr1	AK004644	-1.38772	0.00421171	KO down vs WT
34262	17495299	---		---	-1.50865	0.00421484	KO down vs WT
3415	17206929	---		---	-1.50115	0.00426484	KO down vs WT
21211	17366716	---		---	1.79765	0.00434122	KO up vs WT
1093	17202197	---		---	-1.45061	0.00435572	KO down vs WT
41065	17550402	---		---	1.45891	0.00439623	KO up vs WT
21282	17366860	---		---	1.47031	0.00439945	KO up vs WT
6023	17218760	ENSMUST00000172793 // Gm20471 // predicted gene 20471 // --- // ---	Gm20471	ENSMUST00000172793	1.78603	0.00440341	KO up vs WT
24912	17403969	ENSMUST00000177440 // 2700069I18Rik // RIKEN cDNA 2700069I18 gene // --- // ---	2700069I18Rik	ENSMUST00000177440	1.40556	0.00448104	KO up vs WT
26917	17423792	BC038496 // Pnrc1 // proline-rich nuclear receptor coactivator 1 // 4 A5|4 // 108767 //	Pnrc1	BC038496	-1.3121	0.00454857	KO down vs WT
20285	17357555	---		---	-1.43997	0.00457537	KO down vs WT
23659	17391470	---		---	1.88085	0.00462739	KO up vs WT
37306	17526261	---		---	-1.49158	0.00463537	KO down vs WT
34715	17499857	AK005810 // Vps36 // vacuolar protein sorting 36 (yeast) // 8|8 A3 // 70160 /// AK00894	Vps36	AK005810	-1.41404	0.00464674	KO down vs WT
3685	17207487	---		---	-1.611	0.00476306	KO down vs WT
7795	17236800	AK031456 // Dcn // decorin // 10 C3|10 50.27 cM // 13179 /// AK135287 // Dcn // decorin	Dcn	AK031456	-2.19453	0.00478809	KO down vs WT
37279	17525892	---		---	1.57131	0.00482891	KO up vs WT
58	17200097	---		---	-1.60615	0.00492783	KO down vs WT
5073	17210305	---		---	1.30899	0.00494591	KO up vs WT
6921	17228073	AK144218 // Rgl1 // ral guanine nucleotide dissociation stimulator,-like 1 // 1|1 G2 //	Rgl1	AK144218	1.46749	0.00498752	KO up vs WT
