# Supplementary material for: EZH1 and EZH2 promote skeletal growth by repressing inhibitors of chondrocyte proliferation and hypertrophy
Source: Nat Commun. 2016 Nov 29;7:13685. doi: 10.1038/ncomms13685 (PMC5477487; doi:10.1038/ncomms13685)
Supplement: Supplementary Data 2 — Transcripts significantly up- or down-regulated in HZ of Ezh1/2 mice compared to wildtype. [file ncomms13685-s3.xlsx]

## Sheet: Supplementary Data 2
Column #	Transcript ID	gene_assignment	Gene Symbol	RefSeq	Fold-Change(KO vs. WT)	p-value(KO vs. WT)	Fold-Change(KO vs. WT) (Description)
33920	17492826	AK003632 // Homer2 // homer homolog 2 (Drosophila) // 7 D3|7 // 26557 /// AK158673 // H	Homer2	AK003632	1.77477	6.28253e-07	KO up vs WT
24174	17396260	AK014835 // Cp // ceruloplasmin // 3|3 D // 12870 /// AK043248 // Cp // ceruloplasmin /	Cp	AK014835	3.03005	3.51189e-06	KO up vs WT
19736	17352265	AK032112 // Cbln2 // cerebellin 2 precursor protein // 18 E4|18 58.63 cM // 12405 /// A	Cbln2	AK032112	-2.00586	8.64257e-06	KO down vs WT
31445	17469136	AK007436 // Adamts9 // a disintegrin-like and metallopeptidase (reprolysin type) with t	Adamts9	AK007436	2.22501	9.22326e-06	KO up vs WT
25989	17414382	---		---	1.83326	1.38035e-05	KO up vs WT
14477	17300195	ENSMUST00000103713 // Traj28 // T cell receptor alpha joining 28 // --- // --- /// AK04	Traj28	ENSMUST00000103713	-1.50487	1.75006e-05	KO down vs WT
37363	17526776	AK051197 // Ncam1 // neural cell adhesion molecule 1 // 9 A5.3|9 26.83 cM // 17967 ///	Ncam1	AK051197	2.48947	2.38128e-05	KO up vs WT
9294	17251222	AK017394 // Gas7 // growth arrest specific 7 // 11 B3|11 // 14457 /// AK031455 // Gas7	Gas7	AK017394	1.62989	2.72874e-05	KO up vs WT
34863	17501204	---		---	5.50204	4.10671e-05	KO up vs WT
33410	17488032	AK033237 // Axl // AXL receptor tyrosine kinase // 7 A3-B1|7 14.02 cM // 26362 /// AK15	Axl	AK033237	1.91283	5.21922e-05	KO up vs WT
20407	17358375	AK009309 // Smarca2 // SWI/SNF related, matrix associated, actin dependent regulator of	Smarca2	AK009309	1.39513	5.36044e-05	KO up vs WT
21474	17368515	ENSMUST00000170435 // Gm17071 // predicted gene 17071 // --- // ---	Gm17071	ENSMUST00000170435	1.43164	8.5099e-05	KO up vs WT
18745	17342249	AK043501 // Cacna1h // calcium channel, voltage-dependent, T type, alpha 1H subunit //	Cacna1h	AK043501	1.64203	0.000113602	KO up vs WT
8362	17241731	AK047271 // Bicc1 // bicaudal C homolog 1 (Drosophila) // 10 B5.3|10 36.75 cM // 83675	Bicc1	AK047271	2.62093	0.000142778	KO up vs WT
36480	17517084	AK015955 // Gm11149 // predicted gene 11149 // --- // 100036537 /// AK017085 // Gm11149	Gm11149	AK015955	1.48213	0.000151409	KO up vs WT
6880	17227589	AK012930 // Lhx9 // LIM homeobox protein 9 // 1|1 G-H2 // 16876 /// AK013209 // Lhx9 //	Lhx9	AK012930	1.49145	0.000155927	KO up vs WT
21965	17373521	AK011344 // Chst1 // carbohydrate (keratan sulfate Gal-6) sulfotransferase 1 // 2 D-E1|	Chst1	AK011344	4.011	0.000163156	KO up vs WT
13990	17296427	AK044406 // Isl1 // ISL1 transcription factor, LIM/homeodomain // 13 D2.3|13 // 16392 /	Isl1	AK044406	2.10196	0.000183274	KO up vs WT
16963	17325159	BC030478 // Mylk // myosin, light polypeptide kinase // 16 B3|16 // 107589 /// AK044527	Mylk	BC030478	1.62313	0.000196989	KO up vs WT
8311	17241181	AK145103 // Adamts14 // a disintegrin-like and metallopeptidase (reprolysin type) with	Adamts14	AK145103	-1.30213	0.000211297	KO down vs WT
27189	17426750	---		---	-1.4363	0.000223428	KO down vs WT
13655	17292871	AK132060 // Dbn1 // drebrin 1 // 13 B1|13 30.06 cM // 56320 /// AK162697 // Dbn1 // dre	Dbn1	AK132060	1.53738	0.000238331	KO up vs WT
13221	17289422	AK132390 // Foxd1 // forkhead box D1 // 13 D1|13 51.96 cM // 15229 /// AK142034 // Foxd	Foxd1	AK132390	1.57043	0.000249096	KO up vs WT
26328	17417844	AK089353 // Slc2a1 // solute carrier family 2 (facilitated glucose transporter), member	Slc2a1	AK089353	-2.19386	0.000256106	KO down vs WT
10012	17258789	AK036989 // Tnrc6c // trinucleotide repeat containing 6C // 11 E2|11 // 217351 /// AK04	Tnrc6c	AK036989	1.87468	0.00026972	KO up vs WT
36457	17516784	BC069892 // Fxyd2 // FXYD domain-containing ion transport regulator 2 // 9|9 B // 11936	Fxyd2	BC069892	-3.60652	0.00027279	KO down vs WT
31756	17472517	AK002257 // Ldhb // lactate dehydrogenase B // 6 G2|6 74.17 cM // 16832 /// AK019391 //	Ldhb	AK002257	1.86363	0.000277516	KO up vs WT
24822	17402979	---		---	-1.49476	0.000279499	KO down vs WT
23136	17386569	AK032630 // Chn1 // chimerin (chimaerin) 1 // 2 C3|2 // 108699 /// AK049943 // Chn1 //	Chn1	AK032630	1.47258	0.000291381	KO up vs WT
31525	17470029	---		---	-1.61633	0.000293285	KO down vs WT
30550	17461132	AK052895 // Mitf // microphthalmia-associated transcription factor // 6 D3|6 45.05 cM /	Mitf	AK052895	1.46771	0.000312186	KO up vs WT
22760	17381657	AK012296 // Rbm17 // RNA binding motif protein 17 // 2 A1|2 // 76938 /// AF083384 // Rb	Rbm17	AK012296	-1.39548	0.000320895	KO down vs WT
37076	17523908	AK129341 // AK129341 // cDNA sequence AK129341 // 9 A1|9 // 234915 /// BC119072 // AK12	AK129341	AK129341	-1.61242	0.000321515	KO down vs WT
6004	17218598	AK006391 // 4930523C07Rik // RIKEN cDNA 4930523C07 gene // 1 H2.1|1 // 67647 /// AK0158	4930523C07Rik	AK006391	-1.65091	0.000339671	KO down vs WT
5852	17216870	AK011233 // Ubxn4 // UBX domain protein 4 // 1|1 E4 // 67812 /// AK019371 // Ubxn4 // U	Ubxn4	AK011233	-1.42508	0.000348264	KO down vs WT
9682	17255543	AK078566 // Gm53 // predicted gene 53 // 11 D|11 // 193022 /// NR_037977 // Gm53 // pre	Gm53	AK078566	1.3323	0.000353997	KO up vs WT
32870	17483007	AK144566 // Sbk1 // SH3-binding kinase 1 // 7|7 F1-F3 // 104175 /// BC024114 // Sbk1 //	Sbk1	AK144566	1.64421	0.000356395	KO up vs WT
12162	17280817	AK133484 // Scin // scinderin // 12 B1|12 // 20259 /// AK136080 // Scin // scinderin //	Scin	AK133484	-1.94906	0.000366675	KO down vs WT
22032	17374132	ENSMUST00000130416 // Gm13936 // predicted gene 13936 // --- // ---	Gm13936	ENSMUST00000130416	-1.39025	0.000373436	KO down vs WT
30570	17461341	AK042240 // Itpr1 // inositol 1,4,5-trisphosphate receptor 1 // 6 E1-E2|6 49.74 cM // 1	Itpr1	AK042240	1.91984	0.000377447	KO up vs WT
20923	17363572	AK028494 // Tjp2 // tight junction protein 2 // 19 C1|19 // 21873 /// AK076689 // Tjp2	Tjp2	AK028494	1.61248	0.000387752	KO up vs WT
12271	17281880	AK031122 // Six1 // sine oculis-related homeobox 1 // 12 C3|12 30.34 cM // 20471 /// AK	Six1	AK031122	1.52832	0.000424558	KO up vs WT
34430	17497076	AK019474 // Chst15 // carbohydrate (N-acetylgalactosamine 4-sulfate 6-O) sulfotransfera	Chst15	AK019474	1.91111	0.000434449	KO up vs WT
18279	17337834	AK049006 // Rcan2 // regulator of calcineurin 2 // 17 C|17 19.77 cM // 53901 /// AK1368	Rcan2	AK049006	1.65741	0.000440662	KO up vs WT
10727	17266372	NR_037683 // Snord42b // small nucleolar RNA, C/D box 42B // 11 B5|11 46.74 cM // 10052	Snord42b	NR_037683	-1.82867	0.000444558	KO down vs WT
9002	17248426	AK147292 // Slit3 // slit homolog 3 (Drosophila) // 11 A5|11 // 20564 /// BC150780 // S	Slit3	AK147292	1.84943	0.00046646	KO up vs WT
24347	17398176	AK077393 // Rarres1 // retinoic acid receptor responder (tazarotene induced) 1 // 3 E1|	Rarres1	AK077393	-1.92164	0.000468886	KO down vs WT
34868	17501220	---		---	1.68131	0.000492705	KO up vs WT
34869	17501222	---		---	1.68131	0.000492705	KO up vs WT
31468	17469446	AK035794 // Eif4e3 // eukaryotic translation initiation factor 4E member 3 // 6 D3|6 //	Eif4e3	AK035794	1.64559	0.000494271	KO up vs WT
36756	17520154	---		---	-1.9877	0.000514466	KO down vs WT
5928	17217728	AK048770 // Kif21b // kinesin family member 21B // 1 E4|1 59.61 cM // 16565 /// AK08940	Kif21b	AK048770	1.47545	0.000520757	KO up vs WT
35672	17509682	AK131860 // BC030870 // cDNA sequence BC030870 // 8|8 // 407795 /// NR_033217 // BC0308	BC030870	AK131860	-1.82719	0.000530535	KO down vs WT
10167	17260487	AK052680 // Tns3 // tensin 3 // 11 A1|11 // 319939 /// AK089717 // Tns3 // tensin 3 //	Tns3	AK052680	1.72504	0.000539353	KO up vs WT
11664	17276396	BC010723 // Syne2 // spectrin repeat containing, nuclear envelope 2 // 12 C3|12 33.11 c	Syne2	BC010723	1.44063	0.000543342	KO up vs WT
29077	17447404	AK047881 // Sorcs2 // sortilin-related VPS10 domain containing receptor 2 // 5 B3|5 //	Sorcs2	AK047881	1.71943	0.000545653	KO up vs WT
29356	17449535	---		---	-1.50274	0.000550369	KO down vs WT
31544	17470235	AK052162 // Cacna1c // calcium channel, voltage-dependent, L type, alpha 1C subunit //	Cacna1c	AK052162	1.65094	0.000552002	KO up vs WT
34871	17501226	---		---	1.81345	0.000579396	KO up vs WT
34426	17497036	BC052432 // 2310057M21Rik // RIKEN cDNA 2310057M21 gene // 7 F3|7 // 68277 /// AK088850	2310057M21Rik	BC052432	-1.31043	0.000581756	KO down vs WT
11960	17279070	AK147304 // Traf3 // TNF receptor-associated factor 3 // 12 F|12 60.94 cM // 22031 ///	Traf3	AK147304	1.38064	0.000584647	KO up vs WT
7548	17234289	AK017213 // Bcr // breakpoint cluster region // 10 B5.3-C1|10 38.49 cM // 110279 /// BC	Bcr	AK017213	1.67328	0.000616912	KO up vs WT
32413	17478301	NM_001111016 // Nav2 // neuron navigator 2 // 7 B3-B4|7 // 78286 /// NM_175272 // Nav2	Nav2	NM_001111016	1.87057	0.000619582	KO up vs WT
33674	17490878	AK079339 // Ppp1r15a // protein phosphatase 1, regulatory (inhibitor) subunit 15A // 7	Ppp1r15a	AK079339	-1.53383	0.00062356	KO down vs WT
31004	17465636	AK051614 // Plxna4 // plexin A4 // 6 B1|6 // 243743 /// AB073228 // Plxna4 // plexin A4	Plxna4	AK051614	1.53569	0.000624106	KO up vs WT
29126	17448001	AK138668 // Ppargc1a // peroxisome proliferative activated receptor, gamma, coactivator	Ppargc1a	AK138668	1.71442	0.000631628	KO up vs WT
7047	17229639	AK075738 // Pcp4l1 // Purkinje cell protein 4-like 1 // 1 H3|1 // 66425 /// AY304481 //	Pcp4l1	AK075738	2.1079	0.000656371	KO up vs WT
16673	17322455	BC029993 // Zfp263 // zinc finger protein 263 // 16 A1|16 2.2 cM // 74120 /// AK004765	Zfp263	BC029993	1.30603	0.000673525	KO up vs WT
4206	17208545	---		---	1.35883	0.000680502	KO up vs WT
12270	17281853	AK014811 // 4930447C04Rik // RIKEN cDNA 4930447C04 gene // 12 C3|12 // 75801 /// AK0209	4930447C04Rik	AK014811	1.86163	0.00068717	KO up vs WT
20051	17355479	AK013712 // 2900057B20Rik // RIKEN cDNA 2900057B20 gene // 18|18 // 73009 /// NR_045365	2900057B20Rik	AK013712	-1.55029	0.000695144	KO down vs WT
31075	17466452	AK083917 // Fam115a // family with sequence similarity 115, member A // 6 B2|6 // 77574	Fam115a	AK083917	-1.55067	0.000705859	KO down vs WT
27241	17427147	AK155307 // Cdkn2a // cyclin-dependent kinase inhibitor 2A // 4 C3-C6|4 42.15 cM // 125	Cdkn2a	AK155307	1.53919	0.000708234	KO up vs WT
14237	17299089	AK142214 // Gm8113 // predicted gene 8113 // 14 C1|14 // 666451 /// ENSMUST00000160298	Gm8113	AK142214	1.9643	0.000709518	KO up vs WT
11635	17276105	BC043104 // 2700049A03Rik // RIKEN cDNA 2700049A03 gene // 12|12 C3 // 76967 /// BC1507	2700049A03Rik	BC043104	1.44448	0.000731895	KO up vs WT
6581	17223985	BC050049 // Ikzf2 // IKAROS family zinc finger 2 // 1 C3|1 // 22779 /// BC055378 // Ikz	Ikzf2	BC050049	2.16154	0.000732622	KO up vs WT
17967	17334674	AK027982 // Tpsg1 // tryptase gamma 1 // 17 A3.3|17 12.53 cM // 26945 /// AF175523 // T	Tpsg1	AK027982	1.34763	0.000757874	KO up vs WT
4282	17208697	---		---	-2.33241	0.000762308	KO down vs WT
10450	17263087	ENSMUST00000117585 // Gm12247 // predicted gene 12247 // --- // ---	Gm12247	ENSMUST00000117585	-1.32079	0.000769833	KO down vs WT
35116	17503816	AK035140 // Irx6 // Iroquois related homeobox 6 (Drosophila) // 8 C5|8 44.99 cM // 6437	Irx6	AK035140	1.64667	0.000770046	KO up vs WT
19336	17348400	AK053151 // Gata6 // GATA binding protein 6 // 18 A1|18 5.63 cM // 14465 /// AK142381 /	Gata6	AK053151	1.44609	0.00077039	KO up vs WT
14829	17303098	AK011748 // 2610042L04Rik // RIKEN cDNA 2610042L04 gene // 14 A1|14 // 554327 /// AK011	2610042L04Rik	AK011748	1.38998	0.000775288	KO up vs WT
31196	17467316	AK144900 // Gadd45a // growth arrest and DNA-damage-inducible 45 alpha // 6 C1|6 // 131	Gadd45a	AK144900	1.65374	0.000803672	KO up vs WT
37677	17530203	AK076549 // Cep63 // centrosomal protein 63 // 9 F1|9 54.61 cM // 28135 /// AK143341 //	Cep63	AK076549	1.38214	0.000810505	KO up vs WT
17718	17332236	AK040240 // Runx1 // runt related transcription factor 1 // 16 C4|16 53.7 cM // 12394 /	Runx1	AK040240	2.28885	0.00083337	KO up vs WT
19304	17348069	AK038331 // Gm1976 // predicted gene 1976 // 17 E5|17 // 100038746 /// NR_045963 // Gm1	Gm1976	AK038331	1.74012	0.0008388	KO up vs WT
18125	17336602	AK134357 // Pbx2 // pre B cell leukemia homeobox 2 // 17 B1|17 // 18515 /// AK141763 //	Pbx2	AK134357	1.4989	0.00084083	KO up vs WT
24058	17395170	AK003043 // Slmo2 // slowmo homolog 2 (Drosophila) // 2 H4|2 // 66390 /// AK008542 // S	Slmo2	AK003043	-1.34329	0.000857275	KO down vs WT
25154	17406031	AK037061 // Rapgef2 // Rap guanine nucleotide exchange factor (GEF) 2 // 3 E3|3 // 7608	Rapgef2	AK037061	-1.70556	0.000866041	KO down vs WT
14820	17303010	NM_001024706 // Gm5458 // predicted gene 5458 // 14 A3|14 // 432825 /// XR_032590 // 26	Gm5458	NM_001024706	1.32641	0.000868671	KO up vs WT
3971	17208065	---		---	-2.16893	0.000872238	KO down vs WT
23360	17388104	AK156951 // Slc39a13 // solute carrier family 39 (metal ion transporter), member 13 //	Slc39a13	AK156951	-1.38282	0.000875859	KO down vs WT
6842	17227089	AK088976 // Btg2 // B cell translocation gene 2, anti-proliferative // 1 E4|1 58.1 cM /	Btg2	AK088976	-2.37637	0.000878551	KO down vs WT
8909	17247652	AK030552 // Zrsr1 // zinc finger (CCCH type), RNA binding motif and serine/arginine ric	Zrsr1	AK030552	-1.48246	0.000885951	KO down vs WT
27966	17434742	AK028900 // Sema3d // sema domain, immunoglobulin domain (Ig), short basic domain, secr	Sema3d	AK028900	-2.03494	0.000917852	KO down vs WT
34872	17501228	---		---	1.40073	0.00092149	KO up vs WT
19547	17350378	BC113158 // 4833403I15Rik // RIKEN cDNA 4833403I15 gene // 18 C|18 // 74574 /// NM_0290	4833403I15Rik	BC113158	2.29817	0.000921726	KO up vs WT
20763	17362028	AK045662 // Gm14964 // predicted gene 14964 // --- // 100008567 /// ENSMUST00000149574	Gm14964	AK045662	1.7424	0.000925589	KO up vs WT
15745	17312341	AK002347 // Grina // glutamate receptor, ionotropic, N-methyl D-aspartate-associated pr	Grina	AK002347	1.76637	0.00093857	KO up vs WT
10164	17260474	AK077477 // Igfbp3 // insulin-like growth factor binding protein 3 // 11 A1|11 4.75 cM	Igfbp3	AK077477	1.91736	0.000971218	KO up vs WT
17926	17334178	NM_001077633 // Dcpp3 // demilune cell and parotid protein 3 // 17 A3.3|17 // 620253 //	Dcpp3	NM_001077633	-1.38558	0.000979946	KO down vs WT
3216	17206519	---		---	-1.6456	0.000980599	KO down vs WT
22062	17374332	AK076603 // Fmn1 // formin 1 // 2 C1-qter|2 57.3 cM // 14260 /// AK135758 // Fmn1 // fo	Fmn1	AK076603	1.69396	0.000997301	KO up vs WT
4685	17209517	---		---	-1.8048	0.00102126	KO down vs WT
37082	17523994	AK014862 // Cep57 // centrosomal protein 57 // 9|9 A2 // 74360 /// AK028408 // Cep57 //	Cep57	AK014862	1.32604	0.0010229	KO up vs WT
21098	17365493	AK009962 // Obfc1 // oligonucleotide/oligosaccharide-binding fold containing 1 // 19 D1	Obfc1	AK009962	1.30413	0.00102861	KO up vs WT
21432	17367978	AK146466 // Npdc1 // neural proliferation, differentiation and control 1 // 2 A3|2 // 1	Npdc1	AK146466	1.38964	0.00105889	KO up vs WT
8236	17240431	BC086487 // Smpd2 // sphingomyelin phosphodiesterase 2, neutral // 10 B2|10 // 20598 //	Smpd2	BC086487	1.65007	0.00107619	KO up vs WT
10197	17260815	BC034136 // Meis1 // Meis homeobox 1 // 11 A3.1|11 11.11 cM // 17268 /// AK032947 // Me	Meis1	BC034136	1.79785	0.00109412	KO up vs WT
7018	17229336	AK048752 // Pogk // pogo transposable element with KRAB domain // 1 H2.3|1 // 71592 ///	Pogk	AK048752	-1.41277	0.00111257	KO down vs WT
19335	17348398	NR_035413 // Mir1b // microRNA 1b // 18|18 5.4 cM // 100316783 /// ENSMUST00000117012 /	Mir1b	NR_035413	2.97755	0.00112982	KO up vs WT
34870	17501224	---		---	1.49746	0.00115597	KO up vs WT
28487	17440553	AK141361 // Ddx51 // DEAD (Asp-Glu-Ala-Asp) box polypeptide 51 // 5 F|5 // 69663 /// AK	Ddx51	AK141361	-1.31071	0.00115727	KO down vs WT
2778	17205623	---		---	-2.86808	0.00116562	KO down vs WT
19884	17353796	AK029380 // Taf7 // TAF7 RNA polymerase II, TATA box binding protein (TBP)-associated f	Taf7	AK029380	-1.46076	0.00117276	KO down vs WT
38239	17535535	AK090015 // Zfp275 // zinc finger protein 275 // X A7.3|X 37.29 cM // 27081 /// AK14295	Zfp275	AK090015	-1.39326	0.00118796	KO down vs WT
39393	17545381	BC057033 // Gnl3l // guanine nucleotide binding protein-like 3 (nucleolar)-like // X F3	Gnl3l	BC057033	-1.33807	0.0011955	KO down vs WT
18619	17341326	NM_001104571 // Vmn2r109 // vomeronasal 2, receptor 109 // 17 A3.2|17 // 627814 /// ENS	Vmn2r109	NM_001104571	-1.49782	0.00124436	KO down vs WT
37501	17528377	AK154847 // Aph1b // anterior pharynx defective 1b homolog (C. elegans) // 9|9 D // 208	Aph1b	AK154847	-1.34493	0.00126343	KO down vs WT
9642	17255232	AK053450 // Lrrc59 // leucine rich repeat containing 59 // 11 D|11 // 98238 /// AK15937	Lrrc59	AK053450	-1.35035	0.0012678	KO down vs WT
2258	17204567	---		---	-1.397	0.00127073	KO down vs WT
10353	17262338	---		---	-1.69039	0.00127448	KO down vs WT
23556	17390490	BC036725 // Ppip5k1 // diphosphoinositol pentakisphosphate kinase 1 // 2 E5|2 // 327655	Ppip5k1	BC036725	1.30167	0.0012806	KO up vs WT
18563	17340845	AK053045 // Igf2r // insulin-like growth factor 2 receptor // 17 A-C|17 8.64 cM // 1600	Igf2r	AK053045	2.06286	0.00130133	KO up vs WT
13941	17295817	AK040801 // Mast4 // microtubule associated serine/threonine kinase family member 4 //	Mast4	AK040801	1.40529	0.0013128	KO up vs WT
19987	17354810	AK035227 // Afap1l1 // actin filament associated protein 1-like 1 // 18 E1|18 // 106877	Afap1l1	AK035227	1.44075	0.00133264	KO up vs WT
16892	17324583	BC052704 // Opa1 // optic atrophy 1 // 16 B2|16 20.65 cM // 74143 /// AK004715 // Opa1	Opa1	BC052704	1.35696	0.00133955	KO up vs WT
31809	17473155	AK032173 // Cacng7 // calcium channel, voltage-dependent, gamma subunit 7 // 7 A1|7 1.9	Cacng7	AK032173	2.0055	0.00134668	KO up vs WT
1437	17202895	---		---	-2.73724	0.00136125	KO down vs WT
38790	17540059	AK010405 // Porcn // porcupine homolog (Drosophila) // X A1.1|X 3.7 cM // 53627 /// AB0	Porcn	AK010405	1.97277	0.00136317	KO up vs WT
24094	17395512	AK158204 // Lama5 // laminin, alpha 5 // 2 H4|2 102.7 cM // 16776 /// U37501 // Lama5 /	Lama5	AK158204	1.61602	0.00136784	KO up vs WT
40199	17548386	XR_142122 // Gm19409 // predicted gene, 19409 // 5|5 16.9 cM // 100502845 /// AK137355	Gm19409	XR_142122	-1.80024	0.00139768	KO down vs WT
37417	17527453	AK142219 // Odf3l1 // outer dense fiber of sperm tails 3-like 1 // 9 B|9 // 382075 ///	Odf3l1	AK142219	-1.53763	0.00142078	KO down vs WT
16069	17315743	AK040020 // Osmr // oncostatin M receptor // 15 A1|15 3.3 cM // 18414 /// AK087179 // O	Osmr	AK040020	2.36687	0.00144331	KO up vs WT
16884	17324510	AK045496 // Gm4524 // predicted gene 4524 // 16 B1|16 // 100043571 /// ENSMUST000001616	Gm4524	AK045496	-2.68629	0.00144517	KO down vs WT
19135	17346078	BC026642 // Stap2 // signal transducing adaptor family member 2 // 17 D|17 // 106766 //	Stap2	BC026642	1.65439	0.00144967	KO up vs WT
22495	17379128	AK004831 // Srsf6 // serine/arginine-rich splicing factor 6 // 2 H2|2 83.87 cM // 67996	Srsf6	AK004831	1.4648	0.00147833	KO up vs WT
36308	17515843	AK034142 // Kirrel3 // kin of IRRE like 3 (Drosophila) // 9 A4|9 // 67703 /// AK038385	Kirrel3	AK034142	1.91968	0.00149221	KO up vs WT
13678	17293103	AK016588 // Gkap1 // G kinase anchoring protein 1 // 13 B1|13 30.97 cM // 56278 /// AK1	Gkap1	AK016588	2.1039	0.00153119	KO up vs WT
31466	17469414	AK031837 // Foxp1 // forkhead box P1 // 6|6 E1 // 108655 /// AK033368 // Foxp1 // forkh	Foxp1	AK031837	1.50386	0.00154827	KO up vs WT
37139	17524648	AK010494 // Cdc37 // cell division cycle 37 // 9 A3|9 // 12539 /// AK013255 // Cdc37 //	Cdc37	AK010494	-1.50458	0.00155605	KO down vs WT
38011	17533665	AK031767 // Usp11 // ubiquitin specific peptidase 11 // X A1.3|X // 236733 /// AK049053	Usp11	AK031767	1.60805	0.00157883	KO up vs WT
11737	17277319	AK028731 // Ylpm1 // YLP motif containing 1 // 12 D3|12 // 56531 /// AK044440 // Ylpm1	Ylpm1	AK028731	1.34337	0.00160182	KO up vs WT
16495	17320457	BC038039 // Lmf2 // lipase maturation factor 2 // 15 E3|15 // 105847 /// AK042427 // Lm	Lmf2	BC038039	-1.48673	0.00162331	KO down vs WT
14890	17303722	AK085330 // Kcnk5 // potassium channel, subfamily K, member 5 // 14 A3|14 // 16529 ///	Kcnk5	AK085330	-1.85484	0.00164798	KO down vs WT
28789	17444267	AK083935 // Fscn1 // fascin homolog 1, actin bundling protein (Strongylocentrotus purpu	Fscn1	AK083935	-1.44218	0.00167493	KO down vs WT
24411	17398785	AK053758 // Arhgef11 // Rho guanine nucleotide exchange factor (GEF) 11 // 3 F1|3 // 21	Arhgef11	AK053758	1.30517	0.00167752	KO up vs WT
25403	17408163	BC022939 // Bcl9 // B cell CLL/lymphoma 9 // 3 F2|3 // 77578 /// AK020724 // Bcl9 // B	Bcl9	BC022939	1.41085	0.00176925	KO up vs WT
36686	17519394	AK002362 // Myo5a // myosin VA // 9 D|9 42.26 cM // 17918 /// AK032713 // Myo5a // myos	Myo5a	AK002362	-1.71427	0.00177551	KO down vs WT
7417	17233147	---		---	-1.53353	0.00178732	KO down vs WT
20234	17357306	AK013004 // B3gat3 // beta-1,3-glucuronyltransferase 3 (glucuronosyltransferase I) // 1	B3gat3	AK013004	-1.63848	0.00182375	KO down vs WT
32510	17479548	AK032076 // Vps33b // vacuolar protein sorting 33B (yeast) // 7 D3|7 // 233405 /// AK13	Vps33b	AK032076	-1.53721	0.00183666	KO down vs WT
9861	17257235	AK156518 // Itgb3 // integrin beta 3 // 11 E1|11 67.84 cM // 16416 /// AK157958 // Itgb	Itgb3	AK156518	2.30628	0.00184977	KO up vs WT
36788	17520425	AK010249 // Pcolce2 // procollagen C-endopeptidase enhancer 2 // 9 E3.3|9 // 76477 ///	Pcolce2	AK010249	-1.75123	0.00186129	KO down vs WT
26270	17417290	AK032020 // Atpaf1 // ATP synthase mitochondrial F1 complex assembly factor 1 // 4 D1|4	Atpaf1	AK032020	1.47402	0.00194147	KO up vs WT
22031	17374121	BC089458 // Ccdc34 // coiled-coil domain containing 34 // 2 E3|2 // 68201 /// AK011768	Ccdc34	BC089458	1.33313	0.00200565	KO up vs WT
18306	17338071	AB011019 // Dlk2 // delta-like 2 homolog (Drosophila) // 17 C|17 // 106565 /// BC118057	Dlk2	AB011019	-2.02574	0.00202191	KO down vs WT
25975	17414277	AK031378 // Zfp462 // zinc finger protein 462 // 4 B3|4 // 242466 /// BC099692 // Zfp46	Zfp462	AK031378	1.64927	0.0020272	KO up vs WT
35938	17512413	---		---	-1.58735	0.00203381	KO down vs WT
3133	17206345	---		---	-2.13249	0.0020554	KO down vs WT
25644	17410974	AK156723 // Cyr61 // cysteine rich protein 61 // 3 H2|3 70.18 cM // 16007 /// AK159452	Cyr61	AK156723	-1.45213	0.00208051	KO down vs WT
1391	17202799	---		---	-1.46004	0.00208086	KO down vs WT
24739	17402097	---		---	-1.92701	0.00208535	KO down vs WT
6592	17224180	BC026805 // Igfbp5 // insulin-like growth factor binding protein 5 // 1 C3|1 36.94 cM /	Igfbp5	BC026805	3.62913	0.00209499	KO up vs WT
30128	17457783	AK037776 // Tcrb-J // T cell receptor beta, joining region // --- // 21580 /// AK153842	Tcrb-J	AK037776	-1.35628	0.00212752	KO down vs WT
41009	17550200	AK037776 // Tcrb-J // T cell receptor beta, joining region // --- // 21580 /// AK153842	Tcrb-J	AK037776	-1.35628	0.00212752	KO down vs WT
32497	17479423	NR_029818 // Mir9-3 // microRNA 9-3 // 7|7 // 723968 /// ENSMUST00000175497 // Mir9-3 /	Mir9-3	NR_029818	-1.44782	0.00213193	KO down vs WT
11819	17278200	AK003665 // Ifi27l1 // interferon, alpha-inducible protein 27 like 1 // 12 E|12 52.93 c	Ifi27l1	AK003665	2.00177	0.00213443	KO up vs WT
5110	17210379	---		---	-2.03175	0.0021433	KO down vs WT
2742	17205549	---		---	-2.43003	0.00215393	KO down vs WT
37482	17528175	BC056939 // Dis3l // DIS3 mitotic control homolog (S. cerevisiae)-like // 9 C|9 // 2135	Dis3l	BC056939	-1.3005	0.00215518	KO down vs WT
21574	17370002	AK033735 // Fam129b // family with sequence similarity 129, member B // 2 B|2 // 227737	Fam129b	AK033735	-1.58993	0.00216745	KO down vs WT
8693	17245433	AK052456 // Msrb3 // methionine sulfoxide reductase B3 // 10 D2|10 // 320183 /// AK1371	Msrb3	AK052456	-1.38309	0.00221232	KO down vs WT
40263	17548530	AK019391 // Ldhb // lactate dehydrogenase B // 6 G2|6 74.17 cM // 16832 /// AK131637 //	Ldhb	AK019391	3.04653	0.00223854	KO up vs WT
1621	17203267	---		---	-1.63919	0.00223892	KO down vs WT
5679	17214907	ENSMUST00000161923 // Gm16025 // predicted gene 16025 // --- // --- /// ENSMUST00000161	Gm16025	ENSMUST00000161923	-1.35856	0.00225951	KO down vs WT
1762	17203557	---		---	-1.46298	0.00226461	KO down vs WT
16604	17321740	AY259046 // Pou6f1 // POU domain, class 6, transcription factor 1 // 15 F1|15 56.35 cM	Pou6f1	AY259046	1.32225	0.00226906	KO up vs WT
15601	17310982	AK017286 // Osr2 // odd-skipped related 2 // 15 B3.1|15 14.46 cM // 107587 /// AK052147	Osr2	AK017286	1.42262	0.00228324	KO up vs WT
15911	17314162	---		---	-1.6916	0.00228638	KO down vs WT
643	17201281	---		---	-1.6163	0.00230173	KO down vs WT
26223	17416757	---		---	-1.71764	0.00230207	KO down vs WT
40730	17549512	AK155252 // Slc2a1 // solute carrier family 2 (facilitated glucose transporter), member	Slc2a1	AK155252	-1.80624	0.00230697	KO down vs WT
40805	17549664	AK155252 // Slc2a1 // solute carrier family 2 (facilitated glucose transporter), member	Slc2a1	AK155252	-1.80624	0.00230697	KO down vs WT
18447	17339729	AK036047 // Ltbp1 // latent transforming growth factor beta binding protein 1 // 17|17	Ltbp1	AK036047	1.52714	0.00230983	KO up vs WT
36256	17515145	BC023763 // Slc44a2 // solute carrier family 44, member 2 // 9 A3|9 // 68682 /// AK0294	Slc44a2	BC023763	-1.60285	0.00233063	KO down vs WT
11603	17275830	---		---	-1.57589	0.00243798	KO down vs WT
32367	17477734	AK132009 // Tead2 // TEA domain family member 2 // 7 B5|7 29.19 cM // 21677 /// AK13706	Tead2	AK132009	1.74977	0.00245837	KO up vs WT
14541	17300408	AK032589 // Zfhx2as // zinc finger homeobox 2, antisense // 14 C2|14 // 432855 /// NR_0	Zfhx2as	AK032589	1.35398	0.00247	KO up vs WT
26128	17415606	AK050320 // Nfia // nuclear factor I/A // 4 C4-C6|4 45.52 cM // 18027 /// AK052204 // N	Nfia	AK050320	1.93784	0.00248519	KO up vs WT
23497	17389608	AK040611 // Meis2 // Meis homeobox 2 // 2 E4-E5|2 58.28 cM // 17536 /// AK045126 // Mei	Meis2	AK040611	1.34844	0.00252446	KO up vs WT
16106	17316207	BC060724 // Trio // triple functional domain (PTPRF interacting) // 15 B1|15 // 223435	Trio	BC060724	1.39131	0.00254301	KO up vs WT
17992	17334929	ENSMUST00000090257 // Gm8225 // predicted gene 8225 // --- // ---	Gm8225	ENSMUST00000090257	-1.3688	0.00256529	KO down vs WT
22431	17378346	NR_030475 // Mir695 // microRNA 695 // 2|2 // 735287 /// ENSMUST00000102261 // Mir695 /	Mir695	NR_030475	-1.30213	0.00258071	KO down vs WT
129	17200241	---		---	-1.96572	0.00260176	KO down vs WT
22207	17376270	NR_028547 // Snord110 // small nucleolar RNA, C/D box 110 // 2|2 // 100217452 /// ENSMU	Snord110	NR_028547	-1.32832	0.00262551	KO down vs WT
11708	17277017	AK044067 // Rgs6 // regulator of G-protein signaling 6 // 12 D1|12 38.14 cM // 50779 //	Rgs6	AK044067	1.3923	0.00262823	KO up vs WT
23529	17389936	---		---	-1.50905	0.00263543	KO down vs WT
11783	17277788	BC067058 // Flrt2 // fibronectin leucine rich transmembrane protein 2 // 12 E|12 // 399	Flrt2	BC067058	1.67588	0.0026619	KO up vs WT
13096	17288278	AK036990 // Ptdss1 // phosphatidylserine synthase 1 // 13 B-C1|13 34.54 cM // 19210 ///	Ptdss1	AK036990	-1.46648	0.00271828	KO down vs WT
11060	17269583	BC116726 // Zfp385c // zinc finger protein 385C // 11 D|11 // 278304 /// NM_177790 // Z	Zfp385c	BC116726	1.82986	0.00274701	KO up vs WT
20214	17357222	---		---	-1.61313	0.00276094	KO down vs WT
22924	17383748	AK143512 // Fnbp1 // formin binding protein 1 // 2 B|2 // 14269 /// AK157135 // Fnbp1 /	Fnbp1	AK143512	1.60051	0.00281754	KO up vs WT
3785	17207689	---		---	-1.8253	0.00282705	KO down vs WT
868	17201739	---		---	-2.16206	0.00283757	KO down vs WT
954	17201915	---		---	-2.16206	0.00283757	KO down vs WT
15893	17313974	ENSMUST00000082697 // n-R5s42 // nuclear encoded rRNA 5S 42 // --- // ---	n-R5s42	ENSMUST00000082697	-1.40264	0.00283775	KO down vs WT
33239	17486807	AK029240 // Ehd2 // EH-domain containing 2 // 7 A2|7 8.65 cM // 259300 /// AK031203 //	Ehd2	AK029240	1.49545	0.00287443	KO up vs WT
14081	17297359	AK133662 // Thrb // thyroid hormone receptor beta // 14|14 A3 // 21834 /// AK158826 //	Thrb	AK133662	-1.32037	0.00288886	KO down vs WT
11996	17279349	AK089520 // Adssl1 // adenylosuccinate synthetase like 1 // 12 F1|12 // 11565 /// AK146	Adssl1	AK089520	1.65918	0.00289999	KO up vs WT
23612	17391339	AK078971 // Mall // mal, T cell differentiation protein-like // 2 F1|2 // 228576 /// AK	Mall	AK078971	-1.95895	0.00293076	KO down vs WT
18665	17341681	AK011637 // Kctd5 // potassium channel tetramerisation domain containing 5 // 17 A3.3|1	Kctd5	AK011637	-1.51273	0.0029642	KO down vs WT
14631	17301452	AK132030 // Clu // clusterin // 14 D1|14 34.36 cM // 12759 /// AF248057 // Clu // clust	Clu	AK132030	1.85077	0.00296747	KO up vs WT
31020	17465824	BC064033 // Fam180a // family with sequence similarity 180, member A // 6 B1|6 // 20816	Fam180a	BC064033	-2.97205	0.00298742	KO down vs WT
32132	17475640	AK010511 // Akt2 // thymoma viral proto-oncogene 2 // 7 B1|7 15.94 cM // 11652 /// AK02	Akt2	AK010511	-1.39122	0.00303581	KO down vs WT
16248	17317500	AK132979 // Asap1 // ArfGAP with SH3 domain, ankyrin repeat and PH domain1 // 15|15 D3	Asap1	AK132979	1.4267	0.00303898	KO up vs WT
25157	17406091	AK002483 // Etfdh // electron transferring flavoprotein, dehydrogenase // 3 E3|3 34.91	Etfdh	AK002483	1.63036	0.00306508	KO up vs WT
34169	17494656	AY167973 // Gm4070 // predicted gene 4070 // 7 E3|7 // 100042856 /// NM_001243040 // Gm	Gm4070	AY167973	1.36745	0.00310519	KO up vs WT
23563	17390626	AK014483 // Mfap1a // microfibrillar-associated protein 1A // 2|2 F1 // 67532 /// AK032	Mfap1a	AK014483	1.58953	0.00311761	KO up vs WT
28771	17444037	AK143654 // Mafk // v-maf musculoaponeurotic fibrosarcoma oncogene family, protein K (a	Mafk	AK143654	-1.4015	0.00311769	KO down vs WT
2298	17204649	---		---	-3.70959	0.00313787	KO down vs WT
32934	17483912	AK090320 // Htra1 // HtrA serine peptidase 1 // 7 F3|7 // 56213 /// AK090321 // Htra1 /	Htra1	AK090320	1.85551	0.0031469	KO up vs WT
38244	17535607	BC024564 // Slc6a8 // solute carrier family 6 (neurotransmitter transporter, creatine),	Slc6a8	BC024564	-1.53376	0.00317933	KO down vs WT
29333	17449445	ENSMUST00000113255 // Gm11115 // predicted gene 11115 // --- // ---	Gm11115	ENSMUST00000113255	1.32951	0.00326252	KO up vs WT
38073	17534157	AK013178 // Rnf113a1 // ring finger protein 113A1 // X A3.3|X // 69942 /// AK146283 //	Rnf113a1	AK013178	-1.43791	0.00326499	KO down vs WT
31127	17466908	AK042028 // Hibadh // 3-hydroxyisobutyrate dehydrogenase // 6 B3|6 // 58875 /// AK07817	Hibadh	AK042028	1.34174	0.00330647	KO up vs WT
20226	17357234	---		---	-2.10453	0.00331074	KO down vs WT
15551	17310368	AK028459 // Adamts12 // a disintegrin-like and metallopeptidase (reprolysin type) with	Adamts12	AK028459	1.48875	0.00332335	KO up vs WT
3557	17207213	---		---	-2.09847	0.00333422	KO down vs WT
9856	17257165	AK031259 // Arf2 // ADP-ribosylation factor 2 // 11 E1|11 67.64 cM // 11841 /// AK04297	Arf2	AK031259	-1.56052	0.00334033	KO down vs WT
31918	17474078	XM_003086556 // LOC100046899 // homeobox protein Meis3-like // 7|7 // 100046899 /// XM_	LOC100046899	XM_003086556	1.4481	0.00334991	KO up vs WT
12393	17283030	AK036612 // Ston2 // stonin 2 // 12 D3|12 // 108800 /// BC132531 // Ston2 // stonin 2 /	Ston2	AK036612	1.44433	0.00334994	KO up vs WT
15446	17309099	AK021307 // Klf12 // Kruppel-like factor 12 // 14 E2.2|14 50.9 cM // 16597 /// AK042450	Klf12	AK021307	-1.60978	0.00335801	KO down vs WT
37478	17528125	AK004671 // Smad6 // SMAD family member 6 // 9|9 D // 17130 /// AK046602 // Smad6 // SM	Smad6	AK004671	1.55573	0.00337346	KO up vs WT
14431	17300086	ENSMUST00000103670 // Trav3-4 // T cell receptor alpha variable 3-4 // --- // --- /// A	Trav3-4	ENSMUST00000103670	-1.35335	0.00338235	KO down vs WT
25571	17410130	XM_001480045 // Gm4392 // predicted gene 4392 // 3 G2|3 // 100043364 /// AK032060 // An	Gm4392	XM_001480045	1.32986	0.00344451	KO up vs WT
34743	17500172	AK007542 // Ppapdc1b // phosphatidic acid phosphatase type 2 domain containing 1B // 8	Ppapdc1b	AK007542	-1.34013	0.00345891	KO down vs WT
36700	17519579	AK143228 // Gclc // glutamate-cysteine ligase, catalytic subunit // 9 D-E|9 43.36 cM //	Gclc	AK143228	-1.52299	0.0034608	KO down vs WT
19444	17349474	AK018027 // Kdm3b // KDM3B lysine (K)-specific demethylase 3B // 18|18 B3 // 277250 ///	Kdm3b	AK018027	1.40174	0.00347678	KO up vs WT
18644	17341477	AB540948 // Vmn2r117 // vomeronasal 2, receptor 117 // 17 A3.3|17 // 619788 /// ENSMUST	Vmn2r117	AB540948	-1.45166	0.00349942	KO down vs WT
20896	17363177	BC086631 // Tle4 // transducin-like enhancer of split 4, homolog of Drosophila E(spl) /	Tle4	BC086631	1.58437	0.00351861	KO up vs WT
4423	17208989	---		---	2.85756	0.00353357	KO up vs WT
11971	17279153	---		---	-2.05542	0.00354547	KO down vs WT
9670	17255466	AK010554 // Gngt2 // guanine nucleotide binding protein (G protein), gamma transducing	Gngt2	AK010554	-2.03816	0.00355721	KO down vs WT
20817	17362646	AK147384 // Dagla // diacylglycerol lipase, alpha // 19 A|19 // 269060 /// AY275376 //	Dagla	AK147384	-1.41439	0.00357356	KO down vs WT
2558	17205177	---		---	-2.38339	0.00358746	KO down vs WT
4610	17209367	---		---	-2.38339	0.00358746	KO down vs WT
5586	17213770	AK042880 // A730034C02 // uncharacterized protein A730034C02 // 1 C3|1 // 269204 /// AK	A730034C02	AK042880	-1.63834	0.00361225	KO down vs WT
24861	17403436	AK040843 // Gm17501 // predicted gene, 17501 // 3|3 // 100216343 /// FJ422280 // Gm1750	Gm17501	AK040843	-1.46462	0.00361867	KO down vs WT
38322	17536292	ENSMUST00000139695 // Gm14798 // predicted gene 14798 // --- // ---	Gm14798	ENSMUST00000139695	1.32296	0.00364289	KO up vs WT
31124	17466894	BC100731 // Hoxa13 // homeobox A13 // 6 B3|6 25.41 cM // 15398 /// BC100732 // Hoxa13 /	Hoxa13	BC100731	1.32055	0.00369406	KO up vs WT
23895	17393658	AK054490 // Samhd1 // SAM domain and HD domain, 1 // 2|2 H2 // 56045 /// AK078936 // Sa	Samhd1	AK054490	-1.46987	0.00372089	KO down vs WT
8333	17241532	---		---	-2.64289	0.00374154	KO down vs WT
33909	17492619	AK137022 // Blm // Bloom syndrome, RecQ helicase-like // 7 D3|7 45.65 cM // 12144 /// A	Blm	AK137022	-1.3031	0.00375586	KO down vs WT
9598	17254751	XM_003688748 // Gm11492 // uncharacterized protein C17orf47 homolog // --- // 100503535	Gm11492	XM_003688748	1.31917	0.00375658	KO up vs WT
15493	17309535	---		---	-1.47002	0.00377388	KO down vs WT
12308	17282226	BC038919 // Actn1 // actinin, alpha 1 // 12 C3|12 36.49 cM // 109711 /// AK014073 // Ac	Actn1	BC038919	1.69246	0.003829	KO up vs WT
28411	17439669	AK052395 // Arhgap24 // Rho GTPase activating protein 24 // 5|5 E4 // 231532 /// AK0862	Arhgap24	AK052395	1.53505	0.00383293	KO up vs WT
4436	17209015	---		---	1.3693	0.00389	KO up vs WT
18909	17343918	AK157954 // C4b // complement component 4B (Chido blood group) // 17 B1|17 18.29 cM //	C4b	AK157954	2.0235	0.00389446	KO up vs WT
22286	17377092	AK014597 // Sec23b // SEC23B (S. cerevisiae) // 2|2 H1 // 27054 /// AK029661 // Sec23b	Sec23b	AK014597	-1.36301	0.00392474	KO down vs WT
23866	17393336	AK029164 // Edem2 // ER degradation enhancer, mannosidase alpha-like 2 // 2 H1|2 // 108	Edem2	AK029164	-1.34394	0.00398001	KO down vs WT
29855	17455234	AK004745 // Rnf6 // ring finger protein (C3H2C3 type) 6 // 5 G3|5 // 74132 /// AK017576	Rnf6	AK004745	-1.41284	0.00399518	KO down vs WT
13640	17292698	AK004845 // 4833439L19Rik // RIKEN cDNA 4833439L19 gene // 13 B1|13 // 97820 /// AK0147	4833439L19Rik	AK004845	-1.37412	0.00401296	KO down vs WT
30980	17465396	BC050002 // Opn1sw // opsin 1 (cone pigments), short-wave-sensitive (color blindness, t	Opn1sw	BC050002	-1.40273	0.00401339	KO down vs WT
15534	17310172	AK048152 // Ranbp3l // RAN binding protein 3-like // 15 A1|15 // 223332 /// BC058706 //	Ranbp3l	AK048152	-1.81879	0.00401482	KO down vs WT
35965	17512572	AK149969 // Slc12a4 // solute carrier family 12, member 4 // 8 D3|8 53.06 cM // 20498 /	Slc12a4	AK149969	-1.60631	0.00402891	KO down vs WT
12183	17281025	AK047221 // Heatr5a // HEAT repeat containing 5A // 12 C1|12 // 320487 /// AK161444 //	Heatr5a	AK047221	-1.38609	0.00403758	KO down vs WT
11275	17272163	AK031572 // Trim47 // tripartite motif-containing 47 // 11 E2|11 // 217333 /// AK075838	Trim47	AK031572	-1.54348	0.00403793	KO down vs WT
36613	17518434	AK016546 // Dpp8 // dipeptidylpeptidase 8 // 9|9 D // 74388 /// AK029788 // Dpp8 // dip	Dpp8	AK016546	1.52876	0.00408934	KO up vs WT
19493	17349926	AK077255 // Pcdhb17 // protocadherin beta 17 // 18 B3|18 // 93888 /// AF326310 // Pcdhb	Pcdhb17	AK077255	1.48579	0.00416961	KO up vs WT
6725	17225809	---		---	-1.39877	0.00420478	KO down vs WT
30148	17457876	AK002661 // Gstk1 // glutathione S-transferase kappa 1 // 6 B2.1|6 // 76263 /// AY27909	Gstk1	AK002661	1.62345	0.00422365	KO up vs WT
37876	17532593	ENSMUST00000082387 // mt-Tf // mitochondrially encoded tRNA phenylalanine // --- // ---	mt-Tf	ENSMUST00000082387	-1.35813	0.00422439	KO down vs WT
15974	17314872	AK075611 // Smarcd1 // SWI/SNF related, matrix associated, actin dependent regulator of	Smarcd1	AK075611	1.38701	0.00423578	KO up vs WT
3466	17207031	---		---	-2.15314	0.00424077	KO down vs WT
25054	17405236	BC061065 // Ufm1 // ubiquitin-fold modifier 1 // 3 C|3 // 67890 /// NM_026435 // Ufm1 /	Ufm1	BC061065	-1.35461	0.00432903	KO down vs WT
23511	17389724	AK040622 // Bmf // BCL2 modifying factor // 2 E5|2 // 171543 /// AK084658 // Bmf // BCL	Bmf	AK040622	1.34859	0.00436128	KO up vs WT
16510	17320666	AK041673 // Slc2a13 // solute carrier family 2 (facilitated glucose transporter), membe	Slc2a13	AK041673	-1.4477	0.00438855	KO down vs WT
35537	17508325	AK046614 // Htra4 // HtrA serine peptidase 4 // 8 A2|8 // 330723 /// BC132380 // Htra4	Htra4	AK046614	1.41668	0.00439887	KO up vs WT
31036	17466060	AK053205 // Parp12 // poly (ADP-ribose) polymerase family, member 12 // 6 B1|6 // 24377	Parp12	AK053205	1.42964	0.00443648	KO up vs WT
907	17201817	---		---	-1.63507	0.00448833	KO down vs WT
993	17201993	---		---	-1.63507	0.00448833	KO down vs WT
14178	17298620	NM_001163616 // 1810011H11Rik // RIKEN cDNA 1810011H11 gene // 14 B|14 // 69069 /// ENS	1810011H11Rik	NM_001163616	-1.30875	0.00450693	KO down vs WT
12965	17287144	AK008657 // Dcun1d1 // DCN1, defective in cullin neddylation 1, domain containing 1 (S.	Dcun1d1	AK008657	1.38359	0.00452824	KO up vs WT
11393	17273747	---		---	-1.30922	0.00452949	KO down vs WT
1978	17204003	---		---	-1.95937	0.00454452	KO down vs WT
16962	17325144	AK029725 // Ccdc14 // coiled-coil domain containing 14 // 16 B3|16 // 239839 /// AK0902	Ccdc14	AK029725	1.46034	0.00458972	KO up vs WT
21783	17372072	AK016033 // Hoxd8 // homeobox D8 // 2 D|2 44.13 cM // 15437 /// NM_008276 // Hoxd8 // h	Hoxd8	AK016033	1.55919	0.00461841	KO up vs WT
34503	17497854	AK082115 // Deaf1 // deformed epidermal autoregulatory factor 1 (Drosophila) // 7 F5|7	Deaf1	AK082115	-1.47248	0.00463233	KO down vs WT
25334	17407536	ENSMUST00000172113 // Gm17179 // predicted gene 17179 // --- // ---	Gm17179	ENSMUST00000172113	1.47852	0.00463445	KO up vs WT
6596	17224211	AK004758 // Tns1 // tensin 1 // 1 C3|1 38.17 cM // 21961 /// AK137923 // Tns1 // tensin	Tns1	AK004758	1.68917	0.00465264	KO up vs WT
29145	17448166	---		---	-1.8996	0.00471701	KO down vs WT
7646	17235227	AK014655 // Cirbp // cold inducible RNA binding protein // 10 C1|10 39.72 cM // 12696 /	Cirbp	AK014655	1.52587	0.00473477	KO up vs WT
23369	17388284	AK032742 // Mdk // midkine // 2 E1|2 50.63 cM // 17242 /// AK084457 // Mdk // midkine /	Mdk	AK032742	1.68885	0.00473792	KO up vs WT
22779	17381940	AK004645 // Nebl // nebulette // 2|2 A2 // 74103 /// AK052897 // Nebl // nebulette // 2	Nebl	AK004645	-1.38121	0.00474109	KO down vs WT
32110	17475397	NM_001167540 // Vmn1r184 // vomeronasal 1 receptor, 184 // 7 A3-B1|7 // 100312477 /// E	Vmn1r184	NM_001167540	-1.31889	0.00474282	KO down vs WT
23024	17384811	AK037846 // Gm16523 // mitochondrial ribosomal protein L40 pseudogene // 2 B|2 // 10004	Gm16523	AK037846	-1.46362	0.00476571	KO down vs WT
24636	17401023	AK052454 // Igsf3 // immunoglobulin superfamily, member 3 // 3 F2.2|3 44.3 cM // 78908	Igsf3	AK052454	1.45984	0.00477228	KO up vs WT
10412	17262702	AK018001 // Rad50 // RAD50 homolog (S. cerevisiae) // 11 A5-B1|11 31.98 cM // 19360 ///	Rad50	AK018001	1.31367	0.00479688	KO up vs WT
25965	17414212	AK038893 // Fsd1l // fibronectin type III and SPRY domain containing 1-like // 4 B2|4 /	Fsd1l	AK038893	1.3296	0.00480661	KO up vs WT
22162	17375685	AK033934 // Fgf7 // fibroblast growth factor 7 // 2|2 F-G // 14178 /// AK037172 // Fgf7	Fgf7	AK033934	1.85802	0.00485497	KO up vs WT
5738	17215650	AK041162 // Lrrfip1 // leucine rich repeat (in FLII) interacting protein 1 // 1 D|1 //	Lrrfip1	AK041162	1.57359	0.00488467	KO up vs WT
4836	17209821	---		---	-1.929	0.00490646	KO down vs WT
29163	17448308	AK054064 // Ugdh // UDP-glucose dehydrogenase // 5 C3.1|5 33.67 cM // 22235 /// AK14467	Ugdh	AK054064	-1.33277	0.00499466	KO down vs WT
