# Supplementary material for: EZH1 and EZH2 promote skeletal growth by repressing inhibitors of chondrocyte proliferation and hypertrophy
Source: Nat Commun. 2016 Nov 29;7:13685. doi: 10.1038/ncomms13685 (PMC5477487; doi:10.1038/ncomms13685)
Supplement: Supplementary Data 3 — Canonical Signaling Pathway implicated in genes up- or down-regulated in PZ of Ezh1/2 mice. [file ncomms13685-s4.xlsx]

## Sheet: Supplemetary Data 3
Cut-off: P-value <0.05
Ingenuity Canonical Pathways	-log(p-value)	Molecules
Wnt/β-catenin Signaling	5.04	CDKN2A,WNT10B,FRZB,GNAO1,FZD6,LEF1,SFRP1,CCND1,TCF7L2,WNT5A
Axonal Guidance Signaling	5.02	PAPPA2,WNT10B,PLXNA3,UNC5A,EPHA3,HHIP,NFATC4,ADAMTS6,EPHA8,GNAO1,FZD6,PLCB1,EPHA5,SEMA4A,ERBB2,WNT5A
Molecular Mechanisms of Cancer	4.64	CDKN2A,WNT10B,SMAD3,MAPK13,CDKN2B,CCND1,BCL2,RABIF,GNAO1,FZD6,PLCB1,LEF1,JAK3,WNT5A
Role of Macrophages, Fibroblasts and Endothelial Cells in Rheumatoid Arthritis	4.29	IL18,WNT10B,FRZB,GNAO1,FZD6,PLCB1,LEF1,NFATC4,SFRP1,CCND1,TCF7L2,WNT5A
Ovarian Cancer Signaling	4.24	CDKN2A,WNT10B,FZD6,LEF1,CCND1,TCF7L2,WNT5A,BCL2
Adipogenesis pathway	4.17	CDKN2A,WNT10B,EZH2,SMAD3,FZD6,FGFR2,NFATC4,WNT5A
Role of Osteoblasts, Osteoclasts and Chondrocytes in Rheumatoid Arthritis	4.08	IL18,WNT10B,FRZB,FZD6,LEF1,NFATC4,SFRP1,TCF7L2,WNT5A,BCL2
Basal Cell Carcinoma Signaling	4.05	WNT10B,FZD6,LEF1,HHIP,TCF7L2,WNT5A
Pancreatic Adenocarcinoma Signaling	3.99	CDKN2A,SMAD3,ERBB2,JAK3,CCND1,CDKN2B,BCL2
Human Embryonic Stem Cell Pluripotency	3.36	WNT10B,SMAD3,FZD6,FGFR2,LEF1,TCF7L2,WNT5A
Regulation of the Epithelial-Mesenchymal Transition Pathway	3.23	WNT10B,SMAD3,FZD6,FGFR2,LEF1,JAK3,TCF7L2,WNT5A
Glioblastoma Multiforme Signaling	3.14	CDKN2A,WNT10B,FZD6,PLCB1,LEF1,CCND1,WNT5A
Role of Wnt/GSK-3β Signaling in the Pathogenesis of Influenza	2.98	WNT10B,FZD6,LEF1,TCF7L2,WNT5A
Wnt/Ca+ pathway	2.6	FZD6,PLCB1,NFATC4,WNT5A
Mouse Embryonic Stem Cell Pluripotency	2.55	FZD6,LEF1,MAPK13,JAK3,TCF7L2
Colorectal Cancer Metastasis Signaling	2.54	WNT10B,SMAD3,FZD6,LEF1,JAK3,CCND1,TCF7L2,WNT5A
Cell Cycle: G1/S Checkpoint Regulation	2.39	CDKN2A,SMAD3,CCND1,CDKN2B
Glucocorticoid Receptor Signaling	2.15	GTF2F2,TAF5L,SMAD3,PBX1,MAPK13,NFATC4,JAK3,BCL2
Netrin Signaling	2.15	PRKG1,UNC5A,NFATC4
Thyroid Cancer Signaling	2.11	LEF1,CCND1,TCF7L2
