# Supplementary material for: EZH1 and EZH2 promote skeletal growth by repressing inhibitors of chondrocyte proliferation and hypertrophy
Source: Nat Commun. 2016 Nov 29;7:13685. doi: 10.1038/ncomms13685 (PMC5477487; doi:10.1038/ncomms13685)
Supplement: Supplementary Data 4 — Canonical Signaling Pathway implicated in genes up- or down-regulated in HZ of Ezh1/2 mice. [file ncomms13685-s5.xlsx]

## Sheet: Data 1-4
Cut-off: P-value <0.05
Ingenuity Canonical Pathways	-log(p-value)	Molecules
Role of BRCA1 in DNA Damage Response	3.1	GADD45A,SMARCA2,SMARCD1,BLM,RAD50
TR/RXR Activation	2.93	AKT2,SLC2A1,THRB,RCAN2,PPARGC1A
Hereditary Breast Cancer Signaling	2.89	AKT2,GADD45A,SMARCA2,SMARCD1,BLM,RAD50
Thrombin Signaling	2.7	AKT2,GATA6,MYLK,ARHGEF11,ITPR1,FNBP1,OPN1SW
Integrin Signaling	2.49	AKT2,ASAP1,MYLK,Arf2,FNBP1,ACTN1,ITGB3
Melanoma Signaling	2.16	CDKN2A,AKT2,MITF
IGF-1 Signaling	2.06	AKT2,IGFBP3,IGFBP5,CYR61
RAR Activation	2.06	AKT2,SMARCA2,IGFBP3,SMAD6,SMARCD1,PPARGC1A
